# Supplementary material for: The inclusion membrane protein IncS is critical for initiation of the Chlamydia intracellular developmental cycle
Source: PLoS Pathog. 2022 Sep 9;18(9):e1010818. doi: 10.1371/journal.ppat.1010818 (PMC9491573; doi:10.1371/journal.ppat.1010818)
Supplement: S1 Table — (XLSX) [file ppat.1010818.s005.xlsx]

## Sheet: Sheet1
CLONING	PCR:	Primer Names:	Primer Sequences:	Template:
pSW2-Tet-IncSCt	PCR A	TetRSTOP5Kpn	GGTGGTACCTTAAGACCCACTTTCACATTTAAG	p2TK2-SW2 mCh(Gro) Tet-IncV-3F plasmid
Constructed by overlapping PCR		TetAP-IncS Rv	ATTGGATGGGGGTGTAGACGGATTCGCCATttcacttttctctatcactgatagggagtg
	PCR B	TetAP-IncS Fw	cactccctatcagtgatagagaaaagtgaaATGGCGAATCCGTCTACACCCCCATCCAAT	CtL2 genomic DNA
		0402 FLAG Rv	CATGGTCTTTGTAGTCcatTTCTTTCTTATCTGTCAGTC
	PCR C	0402 FLAG Fw	GACTGACAGATAAGAAAGAAatgGACTACAAAGACCATG	p2TK2-SW2 mCh(Gro) Tet-IncV-3F plasmid
		IncDTerm 3 Not	GCGGGCGGCCGCgtcttaggagctttttgcaatgc
	PCR D	TetRSTOP5Kpn	GGTGGTACCTTAAGACCCACTTTCACATTTAAG	PCR A + PCR B + PCR C
		IncDTerm 3 Not	GCGGGCGGCCGCgtcttaggagctttttgcaatgc
	PCR E	AgeI nmP Prom Fw	accACCGGTGATGCCCGACGGTCTTTATAGCG	pGFP::SW2
		RSGFP TAA AgeI Rv	accACCGGTTTAAGATCTGAGTCCGGACTTGTATAG
pSU-ΔIncS	PCR A (right arm)	pSUmC3Dwn0402 5 2.1	CGTATAGCATACATTATACGAAGTTATGacctgcaGCTAAAGCCCCCTTTTTAGTTAG	CtL2 genomic DNA
Constructed by Gibson assembly		3Dwn0402pSumC 3 2.1	ctttGATCTTTCTACGGGGTCTGACGCcctgcaTCGCATACTTTAGACACGGTGAG
	PCR B (left arm)	pSUmC3Up0402 5	cgtcaCTGCAGGTACCGGGCATGCTTTTGTATTAGTAGAG	CtL2 genomic DNA
		3Up0402pSUmC 3	gctatacgaagtagGAATGGACTTTCCTGAAAAACTATTTTTGAAGG
pDFTT3-incSCm		TC0424-412 IBS1/2	AAAAAAGCTTATAATTATCCTTAGATGCCGAGCGCGTGCGCCCAGATAGGGTG	pDFTT3-bla-IncA
Constructed by overlapping PCR		TC0424-412 EBS1/delta	CAGATTGTACAAATGTGGTGATAACAGATAAGTCGAGCGCGATAACTTACCTTTCTTTGT	pDFTT3-bla-IncA
		TC0424-412 EBS2	TGAACGCAAGTTTCTAATTTCGATTGCATCTCGATAGAGGAAAGTGTCT	pDFTT3-bla-IncA
SEQUENCING		Primer Names:	Primer Sequences:	Template:
Strain: Ct ΔincSCt pTetIncSCt		IncS 3kb Ups Fw	GGGATGGGTTTATCTTAAGTTG	genomic DNA
		IncS 3kb Dwn Rv	GGTTTTTGCTGGCCATGAATGAACC
		IncS Ups Fw	GCGAAGCTGGGGGTAAATTG
		IncS Dwn Rv	CGCACACATTCAAGTTGCATGAGC
Strain: Cm incSCm::bla pTet-IncSCt		TC0424 Ups Fw	GGGTAAGATTTTTGTTCTTACAGGG	genomic DNA
		TC0424 (691-719) Rv	CTAGTCTTTTCCCCTGAGATAATCTCATC
plasmid: pSW2-TetIncSCt		2TK2Fwd	CGGTTCCTGGCCTTTTGCTGGCC	p2TK2Amp-SW2 GFP(nmP) TetR-tetAP CTL0402 3xFLAG incDEFG terminator
		SW2Rev2	TTCTAAGCAGGAATGGACAG
		CTL0402 (M78) KpnI Rv	ggtGGTACCTTACTCATATATTCGAAGTTTTTTAAG
		pMyc-EcoR1-0402 (M127) Fw	gaaGAATTCggCAGAAAAGATGTCAGCAGATTC
		pMyc-EcoRI-0402 (M400) Fw	gaaGAATTCgg CAG GCT CGG GTG CGT AAG GTC
		CTL0402 (M899) KpnI Rv	ggtGGTACCTTACACCCAAATAGATAAAGCAGAAGG
		pMyc-EcoR1-0402 (M846) Fw	gaaGAATTCggAATGCGATGATCACTAAAGC
		pMyc-EcoRI-0402 (M900) Fw	gaaGAATTCggGAGAAAAGAAACTGGAAATATG
		0402 FLAG Rv	CATGGTCTTTGTAGTCcatTTCTTTCTTATCTGTCAGTC
		IncDTerm 3 Not	GCGGGCGGCCGCgtcttaggagctttttgcaatgc
plasmid: pDFTT3-incSCm		RBP435	AGGAAGTTTTTGAAGGCGTTCC	pDFTT3-incSCm
plasmid: pSU-ΔIncS		pSUmC4.0pgp6SeqFwd	CTTCGCATCATGTGTTCCGGAG	pSU-ΔIncS
		3kbUpSeqFwd1	GAGCTATCCTTCTAGTATACTGGG
		3kbUpSeqFwd2	GAGACTCCCTCAAGAGGCTC
		3kbUpSeqFwd3	GGTGTCGGTGCGTTGTATCAATC
		pSUmC4.0aadASeqRev	ggcttatgtccactgggttcg
		SUmC-bla-gfp Fw	ccattatcaacaaaatactccaattggcgatgg
		3kbDwn2.1SeqFwd1	CATCAGGGCTGGAGTATACATG
		3kbDwn2.1SeqFwd2	GGGGCAACGAGAGGCTGATG
		3kbDwn2.1SeqFwd3	CTCGACACAGCTTGAGGGGAAG
		pSUmC4.0ORISeqRev	caaaccaccgctggtagcggtg
