# Supplementary material for: The inclusion membrane protein IncS is critical for initiation of the Chlamydia intracellular developmental cycle
Source: PLoS Pathog. 2022 Sep 9;18(9):e1010818. doi: 10.1371/journal.ppat.1010818 (PMC9491573; doi:10.1371/journal.ppat.1010818)
Supplement: S1 Data set — (XLSX) [file ppat.1010818.s006.xlsx]

## Sheet: wt
Exp # 1:
CtL2 mCh(Gro) wt		t= 0hpi											CtL2 mCh(Gro) wt		48hpi
dil	site	cells	inclusion	% infection	Average	inclusions/well/10ul	x100 (in 1ml)	IFU/ml (* dil factor)	in the well (/3)				dil	site	cells	inclusion	% infection	Average	inclusions/well/10ul	x100 (in 1ml)	IFU/ml (* dil factor)			IFUs/ml in the well
1 in 5	B03 : Site 1	6206	161	2.59426	2.23803	17904.2	1.79042e+06	8.95211e+06	2.98404e+06				1 in 3,125	B11 : Site 1	5803	255	4.39428	3.77463	30197.1	3.01971e+06	9.43658e+09			0hpi	48hpi	Fold growth (IFUs at 48hpi/ Average IFUS at 0hpi
	B03 : Site 2	5431	95	1.74922										B11 : Site 2	4751	202	4.25174							2.98404e+06	9.43658e+09	3439.63
	B03 : Site 3	4021	120	2.98433										B11 : Site 3	4256	199	4.67575							2.34113e+06	9.57742e+09	3490.96
	B03 : Site 4	3752	95	2.53198										B11 : Site 4	2980	124	4.16107							2.90531e+06	1.13865e+10	4150.39
	B04 : Site 1	6225	133	2.13655										B12 : Site 1	6141	203	3.30565						Average	2.74349e+06
	B04 : Site 2	5153	107	2.07646										B12 : Site 2	4828	190	3.93538
	B04 : Site 3	4393	101	2.29911										B12 : Site 3	4200	165	3.92857
	B04 : Site 4	3664	98	2.67467										B12 : Site 4	2993	145	4.84464
	C03 : Site 1	6181	126	2.03851										C11 : Site 1	6495	179	2.75597
	C03 : Site 2	5393	141	2.6145										C11 : Site 2	5268	134	2.54366
	C03 : Site 3	4272	88	2.05993										C11 : Site 3	4824	140	2.90216
	C03 : Site 4	3756	76	2.02343										C11 : Site 4	3204	114	3.55805
	C04 : Site 1	6154	113	1.8362										C12 : Site 1	6321	225	3.55956
	C04 : Site 2	5090	95	1.8664										C12 : Site 2	4761	188	3.94875
	C04 : Site 3	3916	90	2.29826										C12 : Site 3	4557	146	3.20386
	C04 : Site 4	3902	79	2.0246										C12 : Site 4	3322	147	4.42505
1 in 5	D03 : Site 2	5481	96	1.75151	1.75585	14046.8	1.40468e+06	7.02339e+06	2.34113e+06				1 in 3,125	D11 : Site 1	5998	281	4.68489	3.83097	30647.7	3.06477e+06	9.57742e+09
	D03 : Site 3	4870	71	1.45791										D11 : Site 2	4943	190	3.84382
	D03 : Site 4	4324	78	1.80389										D11 : Site 3	4891	206	4.21182
	D04 : Site 1	6266	92	1.46824										D11 : Site 4	3260	128	3.92638
	D04 : Site 2	5599	112	2.00036										D12 : Site 1	5892	231	3.92057
	D04 : Site 3	4696	80	1.70358										D12 : Site 2	4877	178	3.64978
	D04 : Site 4	4220	77	1.82464										D12 : Site 3	4778	149	3.11846
	E03 : Site 1	6079	82	1.34891										D12 : Site 4	3441	141	4.09765
	E03 : Site 2	5304	87	1.64027										E11 : Site 1	5777	249	4.3102
	E03 : Site 3	5038	79	1.56808										E11 : Site 2	4752	180	3.78788
	E03 : Site 4	4520	82	1.81416										E11 : Site 3	5025	201	4
	E04 : Site 1	6274	126	2.00829										E11 : Site 4	3662	127	3.46805
	E04 : Site 2	5263	114	2.16606										E12 : Site 1	6352	237	3.73111
	E04 : Site 3	5015	90	1.79462										E12 : Site 2	4563	159	3.48455
	E04 : Site 4	4529	90	1.98719										E12 : Site 3	4943	183	3.70221
														E12 : Site 4	3365	113	3.3581
1 in 5	F03 : Site 1	5876	97	1.65078	2.17898	17431.8	1.74318e+06	8.71592e+06	2.90531e+06
	F03 : Site 2	5071	118	2.32696									1 in 3,125	F11 : Site 1	5659	364	6.43223	4.55462	36436.9	3.64369e+06	1.13865e+10
	F03 : Site 3	4931	92	1.86575										F11 : Site 2	4496	278	6.18327
	F03 : Site 4	4862	89	1.83052										F11 : Site 3	4877	264	5.41316
	F04 : Site 1	5939	137	2.30679										F11 : Site 4	3726	215	5.77026
	F04 : Site 2	5198	127	2.44325										F12 : Site 1	5796	266	4.58937
	F04 : Site 3	5483	109	1.98796										F12 : Site 2	4737	241	5.08761
	F04 : Site 4	4505	105	2.33074										F12 : Site 3	4890	165	3.37423
	G03 : Site 1	5386	125	2.32083										F12 : Site 4	3602	159	4.41421
	G03 : Site 2	4751	115	2.42054										G11 : Site 1	6248	241	3.85723
	G03 : Site 3	5003	82	1.63902										G11 : Site 2	5088	161	3.16431
	G03 : Site 4	4457	99	2.22123										G11 : Site 3	5237	195	3.72351
	G04 : Site 1	5577	125	2.24135										G11 : Site 4	3921	124	3.16246
	G04 : Site 2	4889	135	2.7613										G12 : Site 1	6019	277	4.60209
	G04 : Site 3	5032	112	2.22576										G12 : Site 2	4901	231	4.71332
	G04 : Site 4	4627	106	2.2909										G12 : Site 3	5080	204	4.01575
														G12 : Site 4	3775	165	4.37086
Exp # 2
CtL2 mCh(Gro) wt		t=0hpi											CtL2 mCh(Gro) wt		t=48hpi
																										IFUs/ml in the well
dil	site	cells	inclusion	% infection	Average	inclusions/well/10ul	x100 (in 1ml)	IFU/ml (* dil factor)	in the well (/3)				dil	site	cells	inclusion	% infection	Average	inclusions/well/10ul	x100 (in 1ml)	IFU/ml (* dil factor)					0hpi	48hpi	Fold growth (IFUs at 48hpi/ Average IFUS at 0hpi			wt
1 in 5	B03 : Site 1	5606	126	2.24759	1.3213	10570.4	1.05704e+06	5.2852e+06	1.76173e+06				1 in 3125	B11 : Site 1	5594	115	2.05577	2.07654	16612.3	1.66123e+06	5.19134e+09					1.76173e+06	5.19134e+09	2869.05
	B03 : Site 2	5694	73	1.28205										B11 : Site 2	6035	112	1.85584									1.69118e+06	5.35653e+09	2960.34
	B03 : Site 3	4939	74	1.49828										B11 : Site 3	4798	75	1.56315									1.97537e+06	4.93025e+09	2724.75
	B03 : Site 4	5466	71	1.29894										B11 : Site 4	5021	93	1.85222								Average	1.80943e+06
	B04 : Site 1	5480	77	1.40511										B12 : Site 1	5479	98	1.78865
	B04 : Site 2	5632	62	1.10085										B12 : Site 2	5981	133	2.22371
	B04 : Site 3	4843	52	1.07371										B12 : Site 3	4613	83	1.79926
	B04 : Site 4	5160	65	1.25969										B12 : Site 4	4988	102	2.04491
	C03 : Site 1	5469	54	0.987383										C11 : Site 1	5476	142	2.59313
	C03 : Site 2	5874	86	1.46408										C11 : Site 2	6294	166	2.63743
	C03 : Site 3	5111	54	1.05654										C11 : Site 3	4942	106	2.14488
	C03 : Site 4	5514	84	1.52339										C11 : Site 4	5269	83	1.57525
	C04 : Site 1	5675	71	1.2511										C12 : Site 1	5451	157	2.88021
	C04 : Site 2	5883	64	1.08788										C12 : Site 2	6054	141	2.32904
	C04 : Site 3	4871	56	1.14966										C12 : Site 3	4863	88	1.80958
	C04 : Site 4	5500	80	1.45455										C12 : Site 4	5310	110	2.07156
1 in 5	D03 : Site 1	5418	85	1.56884	1.26838	10147.1	1.01471e+06	5.07354e+06	1.69118e+06				1 in 3125	D11 : Site 1	5409	147	2.71769	2.14261	17140.9	1.71409e+06	5.35653e+09
	D03 : Site 2	5965	113	1.89438										D11 : Site 2	6019	158	2.62502
	D03 : Site 3	5277	76	1.44021										D11 : Site 3	4994	87	1.74209
	D03 : Site 4	5959	102	1.7117										D11 : Site 4	5299	108	2.03812
	D04 : Site 1	5379	68	1.26418										D12 : Site 1	5522	102	1.84716
	D04 : Site 2	6136	72	1.1734										D12 : Site 2	6083	127	2.08779
	D04 : Site 3	5137	62	1.20693										D12 : Site 3	4997	80	1.60096
	D04 : Site 4	5755	76	1.32059										D12 : Site 4	5386	89	1.65243
	E03 : Site 1	5416	51	0.941654										E11 : Site 1	5539	157	2.83445
	E03 : Site 2	6074	77	1.2677										E11 : Site 2	5963	125	2.09626
	E03 : Site 3	5247	58	1.10539										E11 : Site 3	5264	140	2.65957
	E03 : Site 4	5920	69	1.16554										E11 : Site 4	5533	115	2.07844
	E04 : Site 1	5495	60	1.0919										E12 : Site 1	5423	119	2.19436
	E04 : Site 2	5891	59	1.00153										E12 : Site 2	5853	148	2.52862
	E04 : Site 3	5192	51	0.98228										E12 : Site 3	4986	83	1.66466
	E04 : Site 4	5959	69	1.15791										E12 : Site 4	5172	99	1.91415
1 in 5	F03 : Site 1	5214	59	1.13157	1.48153	11852.2	1.18522e+06	5.92611e+06	1.97537e+06				1 in 3125	F11 : Site 1	5251	136	2.58998	1.9721	15776.8	1.57768e+06	4.93025e+09
	F03 : Site 2	5780	114	1.97232										F11 : Site 2	5827	115	1.97357
	F03 : Site 3	5356	72	1.34429										F11 : Site 3	5265	108	2.05128
	F03 : Site 4	5944	102	1.71602										F11 : Site 4	5595	98	1.75156
	F04 : Site 1	5243	74	1.41141										F12 : Site 1	5240	107	2.04198
	F04 : Site 2	5679	90	1.58479										F12 : Site 2	5874	161	2.74089
	F04 : Site 3	5457	53	0.97123										F12 : Site 3	4903	79	1.61126
	F04 : Site 4	6058	98	1.6177										F12 : Site 4	5529	111	2.0076
	G03 : Site 1	4937	83	1.68118										G11 : Site 1	5188	120	2.31303
	G03 : Site 2	5742	100	1.74155										G11 : Site 2	5785	111	1.91876
	G03 : Site 3	5476	78	1.4244										G11 : Site 3	5262	90	1.71038
	G03 : Site 4	6068	76	1.25247										G11 : Site 4	4876	78	1.59967
	G04 : Site 1	5055	66	1.30564										G12 : Site 1	5162	87	1.68539
	G04 : Site 2	5641	89	1.57773										G12 : Site 2	6021	127	2.10928
	G04 : Site 3	5068	75	1.47987										G12 : Site 3	4991	76	1.52274
	G04 : Site 4	6098	91	1.49229										G12 : Site 4	5555	107	1.92619
Exp # 3
CtL2 mCh(Gro) wt		t=0hpi											CtL2 mCh(Gro) wt		48hpi
																										IFUs/ml in the well
dil	site	cells	inclusion	% infection	Average	inclusions/well/10ul	x100 (in 1ml)	IFU/ml (* dil factor)	in the well (/3)				dil	site	cells	inclusion	% infection	Average	inclusions/well/10ul	x100 (in 1ml)	IFU/ml (* dil factor)					0hpi	48hpi	Fold growth (IFUs at 48hpi/ Average IFUS at 0hpi
1 in 5	B03 : Site 1	5756	46	0.799166	1.15099	9207.92	920792	4.60396e+06	1.53465e+06				1 in 625	B09 : Site 1	5814	390	6.70795	6.79973	54397.8	5.43978e+06	3.39987e+09					1.53465e+06	3.39987e+09	2106.42
	B03 : Site 2	6023	74	1.22862										B09 : Site 2	5950	383	6.43697									1.64722e+06	3.61923e+09	2242.33
	B03 : Site 3	4851	57	1.17502										B09 : Site 3	5400	323	5.98148									1.66027e+06	3.40056e+09	2106.85
	B03 : Site 4	5731	87	1.51806										B09 : Site 4	5549	365	6.57776								Average	1.61405e+06
	B04 : Site 1	5482	63	1.14922										B10 : Site 1	5627	432	7.67727
	B04 : Site 2	5710	64	1.12084										B10 : Site 2	6005	467	7.77685
	B04 : Site 3	5352	43	0.803438										B10 : Site 3	5087	338	6.64439
	B04 : Site 4	5355	65	1.21382										B10 : Site 4	5455	361	6.61778
	C03 : Site 1	5414	73	1.34836										C09 : Site 1	5541	451	8.13933
	C03 : Site 2	5746	39	0.678733										C09 : Site 2	5996	359	5.98732
	C03 : Site 3	5517	48	0.870038										C09 : Site 3	5185	382	7.36741
	C03 : Site 4	5792	54	0.93232										C09 : Site 4	5693	327	5.7439
	C04 : Site 1	5327	68	1.27652										C10 : Site 1	5578	427	7.65507
	C04 : Site 2	5834	85	1.45698										C10 : Site 2	6012	395	6.57019
	C04 : Site 3	4959	65	1.31075										C10 : Site 3	5040	346	6.86508
	C04 : Site 4	5476	84	1.53397										C10 : Site 4	5540	335	6.04693
1 in 5	D03 : Site 1	5267	45	0.854376	1.23542	9883.35	988335	4.94167e+06	1.64722e+06				1 in 625	D09 : Site 1	5544	459	8.27922	7.23846	57907.6	5.79076e+06	3.61923e+09
	D03 : Site 2	5936	78	1.31402										D09 : Site 2	6088	421	6.91524
	D03 : Site 3	5014	39	0.777822										D09 : Site 3	5132	414	8.06703
	D03 : Site 4	5892	65	1.10319										D09 : Site 4	5724	416	7.26765
	D04 : Site 1	5549	43	0.774914										D10 : Site 1	5297	464	8.75968
	D04 : Site 2	5780	76	1.31488										D10 : Site 2	5834	415	7.11347
	D04 : Site 3	5396	47	0.871016										D10 : Site 3	4904	499	10.1754
	D04 : Site 4	5424	71	1.309										D10 : Site 4	5487	371	6.76144
	E03 : Site 1	4985	77	1.54463										E09 : Site 1	5670	465	8.20106
	E03 : Site 2	5581	94	1.68429										E09 : Site 2	6287	467	7.42803
	E03 : Site 3	5221	68	1.30243										E09 : Site 3	5137	432	8.40958
	E03 : Site 4	6014	99	1.64616										E09 : Site 4	5903	392	6.64069
	E04 : Site 1	5153	63	1.22259										E10 : Site 1	5133	336	6.54588
	E04 : Site 2	5611	88	1.56835										E10 : Site 2	6152	298	4.84395
	E04 : Site 3	5158	60	1.16324										E10 : Site 3	5097	319	6.25858
	E04 : Site 4	5928	78	1.31579										E10 : Site 4	5713	237	4.14843
1 in 5	F03 : Site 1	5042	77	1.52717	1.2452	9961.63	996163	4.98081e+06	1.66027e+06				1 in 625	F09 : Site 1	5451	446	8.18198	6.80112	54409	5.4409e+06	3.40056e+09
	F03 : Site 2	5614	107	1.90595										F09 : Site 2	6123	427	6.97371
	F03 : Site 3	5374	63	1.17231										F09 : Site 3	5160	339	6.56977
	F03 : Site 4	5925	85	1.4346										F09 : Site 4	5776	338	5.8518
	F04 : Site 1	4853	40	0.824232										F10 : Site 1	5292	416	7.86092
	F04 : Site 2	5539	75	1.35404										F10 : Site 2	6129	309	5.04161
	F04 : Site 3	5144	44	0.855365										F10 : Site 3	5075	379	7.46798
	F04 : Site 4	5739	69	1.2023										F10 : Site 4	5754	322	5.59611
	G03 : Site 1	4659	70	1.50247										G09 : Site 1	5295	434	8.19641
	G03 : Site 2	5513	86	1.55995										G09 : Site 2	6111	412	6.74194
	G03 : Site 3	5363	44	0.820436										G09 : Site 3	4996	342	6.84548
	G03 : Site 4	6108	67	1.09692										G09 : Site 4	5744	366	6.37187
	G04 : Site 1	4801	60	1.24974										G10 : Site 1	5193	417	8.03004
	G04 : Site 2	5452	75	1.37564										G10 : Site 2	6104	402	6.58585
	G04 : Site 3	5087	49	0.96324										G10 : Site 3	4937	320	6.48167
	G04 : Site 4	5932	64	1.07889										G10 : Site 4	5863	353	6.02081

## Sheet: DincS +pTet-IncS3xFLAG
CtL2 ΔincS + GFP(nmP) Tet-IncS-3xFLAG
Exp # 1		t=0hpi												t=48hpi
dil	site	cells	inclusion	% infection	Average	inclusions/well/10ul	IFU/ml (* dil factor)		dil 1 in 3in the well				dil	site	cells	inclusion	% infection	Average	inclusions/well/10ul	IFU/ml (* dil factor)
1 in 25	F05 : Site 1	5197	188	3.61747	3.41492	27319.4	2.73194e+06	6.82985e+07	2.27662e+07			with aTc	1 in 125	B07 : Site 1	6635	421	6.34514	6.59531	52762.5	5.27625e+06	6.59531e+08
	F05 : Site 2	5793	202	3.48697										B07 : Site 2	5982	390	6.51956
	F05 : Site 3	6009	165	2.74588										B07 : Site 3	5309	356	6.70559
	F05 : Site 4	6532	209	3.19963										B07 : Site 4	4504	360	7.9929
	F06 : Site 1	5589	177	3.16694										B08 : Site 1	6713	441	6.56934								48hpi		Fold growth (IFUs at 48hpi/ Average IFUS at 0hpi
	F06 : Site 2	6048	207	3.42262										B08 : Site 2	5757	330	5.73215							0hpi	with aTc	no aTc	with aTc	no aTc
	F06 : Site 3	6147	201	3.26989										B08 : Site 3	5488	388	7.06997							2.27662e+07	4.12359e+10	6.59531e+08	1757.56	28.1106
	F06 : Site 4	6773	203	2.99719										B08 : Site 4	4473	311	6.95283							2.41579e+07	7.04264e+10	2.35146e+09	3001.72	100.224
	G05 : Site 1	5101	186	3.64634										C07 : Site 1	6240	398	6.37821								6.1175e+10	2.44215e+09	2607.41	104.089
	G05 : Site 2	5773	211	3.65495										C07 : Site 2	5872	381	6.48842						Average	2.3462e+07
	G05 : Site 3	6070	180	2.9654										C07 : Site 3	5625	432	7.68
	G05 : Site 4	6657	263	3.95073										C07 : Site 4	5066	342	6.75089
	G06 : Site 1	5219	214	4.1004										C08 : Site 1	6568	428	6.51644
	G06 : Site 2	5661	206	3.63893										C08 : Site 2	5862	353	6.02184
	G06 : Site 3	6119	219	3.57902										C08 : Site 3	5850	336	5.74359
	G06 : Site 4	6695	214	3.19642										C08 : Site 4	4754	288	6.05806
1 in 25	H05 : Site 1	4898	179	3.65455	3.62368	28989.4	2.89894e+06	7.24736e+07	2.41579e+07			with aTc	1 in 625	D09 : Site 1	6425	391	6.0856	4.70293	37623.4	3.76234e+06	2.35146e+09
	H05 : Site 2	5502	210	3.81679										D09 : Site 2	5690	308	5.41301
	H05 : Site 3	6122	219	3.57726										D09 : Site 3	5804	300	5.16885
	H05 : Site 4	6774	300	4.4287										D09 : Site 4	5198	256	4.92497
	H06 : Site 1	5069	153	3.01835										D10 : Site 1	6117	290	4.74089
	H06 : Site 2	5571	216	3.87722										D10 : Site 2	5649	223	3.9476
	H06 : Site 3	6170	193	3.12804										D10 : Site 3	5777	295	5.10646
	H06 : Site 4	6869	211	3.07177										D10 : Site 4	5059	228	4.50682
	I05 : Site 1	4992	187	3.74599										E09 : Site 1	6448	269	4.17184
	I05 : Site 2	5605	248	4.42462										E09 : Site 2	5607	254	4.53005
	I05 : Site 3	6096	238	3.9042										E09 : Site 3	5988	233	3.89112
	I05 : Site 4	6790	314	4.62445										E09 : Site 4	5252	199	3.78903
	I06 : Site 1	4867	140	2.87652										E10 : Site 1	6240	329	5.27244
	I06 : Site 2	5331	219	4.10805										E10 : Site 2	5073	238	4.6915
	I06 : Site 3	6128	170	2.77415										E10 : Site 3	5819	261	4.48531
	I06 : Site 4	6716	198	2.94818										E10 : Site 4	4910	222	4.52138
												with aTc	1 in 625	F09 : Site 1	5938	344	5.7932	4.88429	39074.3	3.90743e+06	2.44215e+09
														F09 : Site 2	5458	243	4.45218
														F09 : Site 3	5841	288	4.93066
														F09 : Site 4	5306	245	4.61741
														F10 : Site 1	6103	338	5.53826
														F10 : Site 2	5596	264	4.71766
														F10 : Site 3	5924	267	4.50709
														F10 : Site 4	4982	213	4.27539
														G09 : Site 1	5889	290	4.92444
														G09 : Site 2	5396	276	5.1149
														G09 : Site 3	5865	273	4.65473
														G09 : Site 4	5260	237	4.5057
														G10 : Site 1	5889	328	5.56971
														G10 : Site 2	5425	209	3.85253
														G10 : Site 3	5643	326	5.77707
														G10 : Site 4	5165	254	4.91772
												no aTc	1in 625	H09 : Site 1	5945	251	4.22204	4.12359	32988.7	3.29887e+06	2.0618e+09	4.12359e+10
														H09 : Site 2	5390	232	4.30427
														H09 : Site 3	5963	285	4.77947
														H09 : Site 4	5241	228	4.35031
														H10 : Site 1	5822	267	4.58605
														H10 : Site 2	5295	200	3.77715
														H10 : Site 3	5845	262	4.48246
														H10 : Site 4	5160	183	3.54651
														I09 : Site 1	5730	213	3.71728
														I09 : Site 2	4999	165	3.30066
														I09 : Site 3	5711	216	3.78217
														I09 : Site 4	4249	210	4.94234
														I10 : Site 1	5442	220	4.04263
														I10 : Site 2	5033	200	3.97377
														I10 : Site 3	5882	251	4.26726
														I10 : Site 4	5406	211	3.90307
												no aTc	1 in 625	J09 : Site 1	5393	449	8.32561	7.04264	56341.2	5.63412e+06	3.52132e+09	7.04264e+10
														J09 : Site 2	5545	343	6.18575
														J09 : Site 3	5691	424	7.45036
														J09 : Site 4	5155	329	6.38215
														J10 : Site 1	5352	430	8.03438
														J10 : Site 2	5171	357	6.90389
														J10 : Site 3	5778	386	6.68051
														J10 : Site 4	5019	306	6.09683
														K09 : Site 1	5007	386	7.70921
														K09 : Site 2	4691	356	7.589
														K09 : Site 3	5621	409	7.27629
														K09 : Site 4	5029	330	6.56194
														K10 : Site 1	5639	394	6.98705
														K10 : Site 2	5088	318	6.25
														K10 : Site 3	5644	419	7.42381
														K10 : Site 4	4952	338	6.82553
												no aTc	1 in 625	L09 : Site 1	4641	335	7.21827	6.1175	48940	4.894e+06	3.05875e+09	6.1175e+10
														L09 : Site 2	4615	299	6.47887
														L09 : Site 3	5617	346	6.15987
														L09 : Site 4	5230	280	5.35373
														L10 : Site 1	4923	386	7.84075
														L10 : Site 2	4610	270	5.85683
														L10 : Site 3	5728	402	7.01816
														L10 : Site 4	4987	278	5.57449
														M09 : Site 1	4599	372	8.08871
														M09 : Site 2	3948	201	5.09119
														M09 : Site 3	5624	273	4.8542
														M09 : Site 4	5189	193	3.71941
														M10 : Site 1	4909	357	7.27236
														M10 : Site 2	4686	262	5.59112
														M10 : Site 3	5571	379	6.80309
														M10 : Site 4	5122	254	4.959
Exp # 2		t=0hpi												t=48hpi
dil	site	cells	inclusion	% infection	Average	inclusions/well/10ul	IFU/ml (* dil factor)		dil 1 in 3in the well				dil	site	cells	inclusion	% infection	Average	inclusions/well/10ul	IFU/ml (* dil factor)
1 in 25	B05 : Site 1	6670	269	4.03298	4.26246	3409.97	340997	8.52492e+06	2.84164e+06			no aTc	1 in 125	B07 : Site 1	6748	512	7.58743	8.09481	64758.5	6.47585e+06	8.09481e+08
	B05 : Site 2	5667	209	3.68802										B07 : Site 2	5725	460	8.03493
	B05 : Site 3	5833	250	4.28596										B07 : Site 3	5445	429	7.87879
	B05 : Site 4	5080	189	3.72047										B07 : Site 4	4151	378	9.10624
	B06 : Site 1	6612	270	4.08348										B08 : Site 1	6682	516	7.72224
	B06 : Site 2	5556	223	4.01368										B08 : Site 2	5713	428	7.49169
	B06 : Site 3	6113	226	3.69704										B08 : Site 3	5574	361	6.4765
	C05 : Site 1	6206	304	4.89849										B08 : Site 4	4388	359	8.1814								48hpi		Fold growth (IFUs at 48hpi/ Average IFUS at 0hpi
	C05 : Site 2	5129	301	5.86859										C07 : Site 1	6618	466	7.0414							0hpi	with aTc	no aTc	with aTc	no aTc
	C05 : Site 3	5887	299	5.07899										C07 : Site 2	5617	449	7.99359							2.84164e+06	7.28547e+10	8.09481e+08	4260.65	47.3397
	C05 : Site 4	4958	254	5.12303										C07 : Site 3	5139	493	9.59331							3.13572e+07	7.15814e+10	3.42627e+09	4186.19	200.374
	C06 : Site 1	6478	254	3.92096										C07 : Site 4	4873	508	10.4248								6.36389e+10	3.22919e+09	3721.7	188.848
	C06 : Site 2	5316	208	3.91272										C08 : Site 1	6550	560	8.54962						Average	1.70994e+07
	C06 : Site 3	6000	201	3.35										C08 : Site 2	5757	458	7.95553
														C08 : Site 3	5716	473	8.27502
1 in 25	D05 : Site 1	6383	235	3.68165	4.70358	37628.6	3.76286e+06	9.40716e+07	3.13572e+07					C08 : Site 4	5219	376	7.20445
	D05 : Site 2	4971	260	5.23034
	D05 : Site 3	5953	192	3.22526								no aTc	1 in 625	D09 : Site 1	6278	426	6.7856	6.85255	54820.4	5.48204e+06	3.42627e+09
	D05 : Site 4	4997	240	4.80288										D09 : Site 2	5376	354	6.58482
	D06 : Site 1	6113	313	5.12024										D09 : Site 3	5860	472	8.05461
	D06 : Site 2	5197	245	4.71426										D09 : Site 4	5073	303	5.9728
	D06 : Site 3	5981	281	4.69821										D10 : Site 1	6216	455	7.31982
	D06 : Site 4	4926	233	4.73										D10 : Site 2	5454	319	5.84892
	E05 : Site 1	6136	274	4.46545										D10 : Site 3	5834	446	7.64484
	E05 : Site 2	4969	289	5.81606										D10 : Site 4	4871	272	5.58407
	E05 : Site 3	5689	235	4.13078										E09 : Site 1	6301	460	7.30043
	E05 : Site 4	4749	259	5.45378										E09 : Site 2	5556	405	7.28942
	E06 : Site 1	6105	329	5.38903										E09 : Site 3	5996	418	6.97131
	E06 : Site 2	5189	235	4.52881										E09 : Site 4	5207	339	6.51047
	E06 : Site 3	5543	252	4.54627										E10 : Site 1	6420	477	7.42991
	E06 : Site 4	5059	239	4.72425										E10 : Site 2	5289	365	6.90112
														E10 : Site 3	5812	424	7.29525
														E10 : Site 4	4994	307	6.14738
												no aTc	1 in 625	F09 : Site 1	6274	466	7.42748	6.45837	51667	5.1667e+06	3.22919e+09
														F09 : Site 2	5461	401	7.34298
														F09 : Site 3	5863	372	6.34487
														F09 : Site 4	5016	317	6.31978
														F10 : Site 1	6401	442	6.90517
														F10 : Site 2	5568	327	5.87284
														F10 : Site 3	5769	403	6.98561
														F10 : Site 4	5022	263	5.23696
														G09 : Site 1	6236	427	6.84734
														G09 : Site 2	5434	362	6.66176
														G09 : Site 3	5907	348	5.89132
														G09 : Site 4	5156	311	6.03181
														G10 : Site 1	5994	452	7.54087
														G10 : Site 2	5371	275	5.12009
														G10 : Site 3	4551	353	7.75654
														G10 : Site 4	5150	260	5.04854
																						X20
												with aTc	1 in 625	H09 : Site 1	6147	531	8.63836	7.28547	58283.7	5.82837e+06	3.64273e+09	7.28547e+10
														H09 : Site 2	5466	469	8.58031
														H09 : Site 3	5733	444	7.74464
														H09 : Site 4	5222	364	6.97051
														H10 : Site 1	6129	504	8.2232
														H10 : Site 2	5371	390	7.26122
														H10 : Site 3	5770	408	7.07106
														H10 : Site 4	5085	337	6.62734
														I09 : Site 1	5900	479	8.11864
														I09 : Site 2	5524	376	6.80666
														I09 : Site 3	5820	359	6.16838
														I09 : Site 4	5156	339	6.57486
														I10 : Site 1	5937	485	8.16911
														I10 : Site 2	5428	339	6.24539
														I10 : Site 3	5729	394	6.87729
														I10 : Site 4	5146	334	6.49048
												with aTc	1 in 625	J09 : Site 1	5977	490	8.19809	7.15814	57265.1	5.72651e+06	3.57907e+09	7.15814e+10
														J09 : Site 2	5534	458	8.27611
														J09 : Site 3	5767	427	7.4042
														J09 : Site 4	4945	377	7.62386
														J10 : Site 1	5944	413	6.94818
														J10 : Site 2	5496	388	7.05968
														J10 : Site 3	5637	364	6.45734
														J10 : Site 4	4800	323	6.72917
														K09 : Site 1	5460	441	8.07692
														K09 : Site 2	5325	392	7.3615
														K09 : Site 3	5622	402	7.15048
														K09 : Site 4	5084	326	6.41227
														K10 : Site 1	5849	406	6.94136
														K10 : Site 2	5440	390	7.16912
														K10 : Site 3	5616	339	6.03632
														K10 : Site 4	4906	328	6.68569
												with aTc	1 in 625	L09 : Site 1	5713	381	6.669	6.36389	50911.1	5.09111e+06	3.18195e+09	6.36389e+10
														L09 : Site 2	5400	383	7.09259
														L09 : Site 3	5585	328	5.87287
														L09 : Site 4	5114	315	6.15956
														L10 : Site 1	5715	370	6.47419
														L10 : Site 2	5427	368	6.78091
														L10 : Site 3	5629	349	6.20004
														L10 : Site 4	4926	284	5.76533
														M09 : Site 1	5390	371	6.88312
														M09 : Site 2	4969	349	7.02355
														M09 : Site 3	5816	307	5.27854
														M09 : Site 4	5152	301	5.84239
														M10 : Site 1	5592	372	6.65236
														M10 : Site 2	4997	335	6.70402
														M10 : Site 3	5713	354	6.19639
														M10 : Site 4	5251	327	6.22739
Exp # 3		t=0hpi												t=48hpi
	dil	site	cells	inclusion	% infection	Average	inclusions/well/10ul	IFU/ml (* dil factor)		dil 1 in 3in the well			dil	site	cells	inclusion	% infection	Average	inclusions/well/10ul	IFU/ml (* dil factor)
	1 in 25	B05 : Site 1	6365	431	6.77141	8.27085	66166.8	6.61668e+06	1.65417e+08	5.5139e+07			1 in 625	B09 : Site 1	6039	385	6.37523	7.04622	56369.7	5.63697e+06	3.52311e+09
		B05 : Site 2	5530	466	8.42676							No aTc		B09 : Site 2	5126	355	6.92548								0 hpi	48hpi		Fold growth (IFUs at 48hpi/ Average IFUS at 0hpi
		B05 : Site 3	5423	358	6.60151									B09 : Site 3	4908	357	7.27384									No aTc	with aTc	No aTc	with aTc
		B05 : Site 4	4566	387	8.47569									B09 : Site 4	3861	270	6.99301								5.5139e+07	3.52311e+09	1.45537e+11	59.6748	2465.13
		B06 : Site 1	6238	408	6.54056									B10 : Site 1	5799	459	7.91516								6.2938e+07	6.77415e+09	1.4864e+11	114.741	2517.68
		B06 : Site 2	5552	397	7.15058									B10 : Site 2	4842	301	6.21644									7.47843e+09	1.22657e+11	126.67	2077.57
		B06 : Site 3	5571	404	7.25184									B10 : Site 3	5372	358	6.66418							Average	5.90385e+07
		B06 : Site 4	4582	392	8.55522									B10 : Site 4	4578	309	6.74967
		C05 : Site 1	6044	482	7.97485									C09 : Site 1	5619	508	9.04075
		C05 : Site 2	5025	452	8.99502									C09 : Site 2	4940	384	7.77328
		C05 : Site 3	4703	408	8.67531									C09 : Site 3	5591	405	7.24378
		C05 : Site 4	3944	393	9.9645									C09 : Site 4	4886	286	5.85346
		C06 : Site 1	6238	454	7.27797									C10 : Site 1	5286	441	8.34279
		C06 : Site 2	5254	443	8.43167									C10 : Site 2	4680	292	6.23932
		C06 : Site 3	4773	471	9.86801									C10 : Site 3	5403	362	6.69998
		C06 : Site 4	3992	454	11.3727									C10 : Site 4	4710	303	6.43312
													1 in 625	D09 : Site 1	5823	781	13.4123	13.5483	108386	1.08386e+07	6.77415e+09
	1 in 25	D05 : Site 1	6179	315	5.09791	9.44069	75525.6	7.55256e+06	1.88814e+08	6.2938e+07				D09 : Site 2	4911	617	12.5636
		D05 : Site 2	5175	461	8.90821									D09 : Site 3	5413	668	12.3407
		D05 : Site 3	4422	355	8.02804							No aTc		D09 : Site 4	4580	535	11.6812
		D05 : Site 4	4140	456	11.0145									D10 : Site 1	5256	670	12.7473
		D06 : Site 1	6316	496	7.85307									D10 : Site 2	4692	571	12.1697
		D06 : Site 2	5414	531	9.80791									D10 : Site 3	5391	633	11.7418
		D06 : Site 3	5196	515	9.91147									D10 : Site 4	4662	505	10.8323
		D06 : Site 4	4069	475	11.6736									E09 : Site 1	5412	866	16.0015
		E05 : Site 1	5996	476	7.93863									E09 : Site 2	4785	639	13.3542
		E05 : Site 2	5221	509	9.74909									E09 : Site 3	5363	851	15.868
		E05 : Site 3	4717	434	9.20076									E09 : Site 4	4705	736	15.6429
		E05 : Site 4	4317	486	11.2578									E10 : Site 1	5340	913	17.0974
		E06 : Site 1	6247	521	8.34									E10 : Site 2	4443	621	13.977
		E06 : Site 2	5299	575	10.8511									E10 : Site 3	5342	737	13.7963
		E06 : Site 3	5218	495	9.48639									E10 : Site 4	4503	610	13.5465
		E06 : Site 4	4450	531	11.9326
													1 in 625	F09 : Site 1	5627	884	15.71	14.9569	119655	1.19655e+07	7.47843e+09
												No aTc		F09 : Site 2	4908	657	13.3863
														F09 : Site 3	5237	765	14.6076
														F09 : Site 4	4656	613	13.1658
														F10 : Site 1	5476	866	15.8145
														F10 : Site 2	4449	611	13.7334
														F10 : Site 3	5357	912	17.0245
														F10 : Site 4	4551	641	14.0848
														G09 : Site 1	5267	870	16.5179
														G09 : Site 2	4589	710	15.4718
														G09 : Site 3	5286	869	16.4397
														G09 : Site 4	4594	717	15.6073
														G10 : Site 1	5010	807	16.1078
														G10 : Site 2	4529	601	13.27
														G10 : Site 3	5280	780	14.7727
														G10 : Site 4	4575	622	13.5956
																						X20
													1 in 625	H09 : Site 1	5156	839	16.2723	14.5537	116430	1.1643e+07	7.27686e+09	1.45537e+11
														H09 : Site 2	4691	722	15.3912
												with aTc		H09 : Site 3	5526	834	15.0923
														H09 : Site 4	4577	705	15.4031
														H10 : Site 1	5412	815	15.0591
														H10 : Site 2	4811	688	14.3006
														H10 : Site 3	5258	809	15.3861
														H10 : Site 4	4561	633	13.8785
														I09 : Site 1	5047	766	15.1773
														I09 : Site 2	4840	637	13.1612
														I09 : Site 3	5469	746	13.6405
														I09 : Site 4	4869	635	13.0417
														I10 : Site 1	5078	765	15.065
														I10 : Site 2	4767	678	14.2228
														I10 : Site 3	5358	766	14.2964
														I10 : Site 4	4773	643	13.4716
													1 in 625	J09 : Site 1	5144	802	15.591	14.864	118912	1.18912e+07	7.43201e+09	1.4864e+11
												with aTc		J09 : Site 2	4829	738	15.2827
														J09 : Site 3	5408	745	13.7759
														J09 : Site 4	4570	632	13.8293
														J10 : Site 1	5030	784	15.5865
														J10 : Site 2	4533	746	16.4571
														J10 : Site 3	4988	783	15.6977
														J10 : Site 4	4480	660	14.7321
														K09 : Site 1	4752	740	15.5724
														K09 : Site 2	4509	698	15.4802
														K09 : Site 3	5179	784	15.1381
														K09 : Site 4	4052	623	15.3751
														K10 : Site 1	4901	747	15.2418
														K10 : Site 2	4353	577	13.2552
														K10 : Site 3	5241	707	13.4898
														K10 : Site 4	4362	581	13.3196
													1 in 625	L09 : Site 1	4346	563	12.9544	12.2657	98125.3	9.81253e+06	6.13283e+09	1.22657e+11
														L09 : Site 2	4067	540	13.2776
														L09 : Site 3	5112	626	12.2457
												with aTc		L09 : Site 4	4798	589	12.2759
														L10 : Site 1	4527	574	12.6795
														L10 : Site 2	4020	438	10.8955
														L10 : Site 3	5330	624	11.7073
														L10 : Site 4	4430	503	11.3544
														M09 : Site 1	3976	543	13.6569
														M09 : Site 2	3908	522	13.3572
														M09 : Site 3	4733	546	11.536
														M09 : Site 4	4859	590	12.1424
														M10 : Site 1	3937	534	13.5636
														M10 : Site 2	3777	449	11.8877
														M10 : Site 3	4978	588	11.812
														M10 : Site 4	4512	492	10.9043

## Sheet: Combined results
Fold growth at 48 hpi
Chlamydia trachomatis
wild type	ΔincS + pTet-IncS
	with aTc	no aTc
3439.63	1757.56	28.1106
3490.96	3001.72	100.224
4150.39	2607.41	104.089
2869.05	4260.65	47.3397
2960.34	4186.19	200.374
2724.75	3721.7	188.848
2106.42	2465.12	59.6748
2242.33	2517.68	114.741
2106.85	2077.57	126.67
