# Supplementary material for: The inclusion membrane protein IncS is critical for initiation of the Chlamydia intracellular developmental cycle
Source: PLoS Pathog. 2022 Sep 9;18(9):e1010818. doi: 10.1371/journal.ppat.1010818 (PMC9491573; doi:10.1371/journal.ppat.1010818)
Supplement: S2 Data set — (XLSX) [file ppat.1010818.s007.xlsx]

## Sheet: Fig 2E
# bacteria with RB morphology/cell
+ aTc	- aTc	+ aTc at 4hpi
12	0	7
8	1	7
7	0	4
4	0	10
7	2	7
8	0	13
5	0	7
12	0	8
8	0	6
6	0	8
5	1	5
7	0	11
3	0	10
10	1	8
5	0	5
5	0	2
7	0	9
6	0	6
6	0	7
4	0	7
8	0	11
3	0	9
4	0	11
5	0	5
2	1	10
3	0	10
5	0	13
13	0	5
6	0	5
10	1	4
8	0	9
4	2	8
3	2	12
6	1	9
5	0	6
5	0	3
12	0	6
2	1	7
6	0	3
6	0	4
12	0	8
6	2	3
11	0	4
8	0	6
16	1	6
9	0	7
6	0	7
4	0	6
4	0	3
4	0	7
4	0	6
6	0	7
6	0	4
5	0	11
4	0	13
7	0	7
5	0	7
5	1	4
5	0	11
8	0	10
5	1	8
5	0	10
8	0	8
6	1	7
6	0	7
4	0	10
1	2	2
8	2	6
5	3	5
5	0	4
3	0	5
3	3	4
13	3	8
8	0	5
5	0	11
7	2	5
3	2	4
6	0	8
10	1	4
6	3	6
7	2	12
7	0	3
6	0	9
3	0	3
2	2	5
7	0	9
6	1	2
9	1	6
8	0	4
8	0	10
6	1	3
8	0	6
14	0	6
6	1	5
8	0	3
8	0	5
5	1	9
5	0	8
13	0	6
4	1	5
3	0	8
4	0	4
6	2	7
6	0	10
5	0	12
5	1	5
5	0	6
12	0	2
5	0	7
7	0	3
8	0	7
5	1	5
3	0	4
4	3	9
8	0	4
7	3	6
9	0	8
2	0	8
7	5	4
8	0	4
4	0	5
12	0	6
4	1	7
9	1	2
7	2	9
10	1	7
10	1	5
5	0	6
3	0	7
6	2	7
9	0	7
2	0	6
5	0	8
9	0	10
8	2	7
8	1	10
7	1	14
3	2	10
5	0	5
4	2	4
4	1	7
3	0	5
11	0	2
10	1	4
5	0	4
7	3	3
10	0	7
9	0	11
5	1	5
6	0	7
10	2	6
5	0	9
5	1	6
5	2	5
7	0	5
5	0	2
7	4	13
9	0	7
7	0	9
8	0	5
	0	5
	2	7
		7
		10
		15
		8
		6
		13
		8
		7
		14
		6
		13
		6
		4
		10
		6
		6
		7
		10
		2
		10
		2
		8
		9
		6
		6
		11
		15
		11
		8
		8
		12
		7
		16
		6
		3
		11
		5
		10
		6
		10
		12
		9
		15
		7
		4
		2
		6
		5
		7
		6
		5
		7
		5
		10
		8

## Sheet: Fig 2D
Total bacteria/cell
+ aTc	- aTc	+ aTc at 4hpi
12	7	7
8	12	7
7	8	4
4	7	10
7	5	7
8	7	13
5	4	7
12	3	8
8	5	6
6	11	8
5	4	5
7	12	11
3	4	10
10	15	8
5	6	5
5		2
7	8	9
6	6	6
6	7	7
4	8	7
8	12	11
3	6	9
4	8	11
5	9	5
2	8	10
3	14	10
5	6	13
13	4	5
6	10	5
10	5	4
8	8	9
4	8	8
3	7	12
6	15	9
5	12	6
5	8	3
12	9	6
2	13	7
6	6	3
6	10	4
12	5	8
6	8	3
11	11	4
8	6	6
16	5	6
9	9	7
6	7	7
4	7	6
4	8	3
4	4	7
4	10	6
6	9	7
6	4	4
5	9	11
4	9	13
7	8	7
5	12	7
5	3	4
5	4	11
8	6	10
5	10	8
5	12	10
8	11	8
6	8	7
6	9	7
4	8	10
	14	2
8	15	6
5	11	5
5	16	4
3	10	5
3	9	4
13	12	8
8	13	5
5	4	11
7	4	5
3	11	4
6	6	8
10	5	4
6	4	6
7	7	12
7	8	3
6	6	9
3	6	3
2	12	5
7	8	9
6	4	2
9	8	6
8	12	4
8	12	10
6	11	3
8	11	6
14	9	6
6	9	5
8	12	3
8	6	5
5	4	9
5	9	8
13	6	6
4	10	5
3	13	8
4	7	4
6	5	7
6	6	10
5	11	12
5	4	5
5	6	6
12	8	2
5	6	7
7	10	3
8	8	7
5	7	5
3	12	4
4	7	9
8	5	4
7	9	6
9	8	8
2	8	8
7	11	4
8	7	4
4	6	5
12	5	6
4	11	7
9	5	2
7	6	9
10	8	7
10	4	5
5	10	6
3	15	7
6	10	7
9	4	7
2	6	6
5	9	8
9	8	10
8	8	7
8	11	10
7	8	14
3	9	10
5	9	5
4	5	4
4	7	7
3	10	5
11	12	2
10	11	4
5	6	4
7	8	3
10	12	7
9	8	11
5	10	5
6	6	7
10	5	6
5	3	9
5	3	6
5	5	5
7	8	5
5	7	2
7	8	13
9	6	7
7	10	9
8	13	5
	9	5
	6	7
		7
		10
		15
		8
		6
		13
		8
		7
		14
		6
		13
		6
		4
		10
		6
		6
		7
		10
		2
		10
		2
		8
		9
		6
		6
		11
		15
		11
		8
		8
		12
		7
		16
		6
		3
		11
		5
		10
		6
		10
		12
		9
		15
		7
		4
		2
		6
		5
		7
		6
		5
		7
		5
		10
		8

## Sheet: Fig 2A
Addition of aTc
	Site	cells	inclusion	% infection	Average				0hpi	-aTc
Always aTc	H01 : Site 1	3378	994	29.4257	29.6798				C+	C-	2hpi	4hpi	6hpi	8hpi
C+ (0hpi)	H01 : Site 2	1357	415	30.5822					29.6798	0.618679	29.5319	28.8825	25.3101	12.4782
	H01 : Site 3	4810	1412	29.3555					28.4263	0.657446	31.5267	28.8847	26.3425	13.6622
	H01 : Site 4	3897	1144	29.3559					28.9468	0.569013	29.8345	28.018	25.8063	13.7005
	H02 : Site 1	3587	1068	29.7742	28.4263
	H02 : Site 2	3509	1010	28.7831				Average	29.0177	0.615046	30.2977	28.595	25.8196	13.2803
	H02 : Site 3	5495	1503	27.3521				SD	0.629749	0.044328	1.07509	0.499768	0.516355	0.694878
	H02 : Site 4	5857	1628	27.7958
	H03 : Site 1	4449	1304	29.31	28.9468
	H03 : Site 2	3716	1072	28.8482
	H03 : Site 3	6111	1756	28.7351
	H03 : Site 4	6022	1740	28.8941
								Average	100	2.11956	104.411	98.5436	88.979	45.7662
								SD	2.17023	0.152762	3.70495	1.72229	1.77945	2.39467
Never aTc	G01 : Site 1	4690	31	0.660981	0.618679				Average	SD
C-	G01 : Site 2	1618	10	0.618047				C+	100	2.17023
	G01 : Site 3	4733	34	0.71836				C-	2.11956	0.152762
	G01 : Site 4	2933	14	0.477327				2hpi	104.411	3.70495
	G02 : Site 1	4979	27	0.542278	0.657446			4hpi	98.5436	1.72229
	G02 : Site 2	3668	24	0.654308				6hpi	88.979	1.77945
	G02 : Site 3	5673	45	0.793231				8hpi	45.7662	2.39467
	G02 : Site 4	4844	31	0.639967
	G03 : Site 1	5381	34	0.631853	0.569013
	G03 : Site 2	5076	28	0.551615
	G03 : Site 3	5923	37	0.624683
	G03 : Site 4	5343	25	0.467902
2hpi	G04 : Site 1	6386	1818	28.4685	29.5319
	G04 : Site 2	6100	1820	29.8361
	G04 : Site 3	6640	1927	29.0211
	G04 : Site 4	6610	2036	30.8018
	G05 : Site 1	6513	2011	30.8767	31.5267
	G05 : Site 2	6257	1904	30.4299
	G05 : Site 3	6747	2174	32.2217
	G05 : Site 4	6581	2144	32.5786
	G06 : Site 1	6282	1800	28.6533	29.8345
	G06 : Site 2	6319	1918	30.3529
	G06 : Site 3	6275	1862	29.6733
	G06 : Site 4	6592	2021	30.6584
4hpi	H04 : Site 1	3712	1086	29.2565	28.8825
	H04 : Site 2	4573	1254	27.4218
	H04 : Site 3	6441	1882	29.2191
	H04 : Site 4	6341	1879	29.6326
	H05 : Site 1	4440	1327	29.8874	28.8847
	H05 : Site 2	4581	1287	28.0943
	H05 : Site 3	6132	1821	29.6967
	H05 : Site 4	6389	1780	27.8604
	H06 : Site 1	3526	1009	28.616	28.018
	H06 : Site 2	4631	1180	25.4805
	H06 : Site 3	6454	1872	29.0053
	H06 : Site 4	6593	1910	28.9701
6hpi	G07 : Site 1	6193	1602	25.8679	25.3101
	G07 : Site 2	6346	1658	26.1267
	G07 : Site 3	6384	1537	24.0758
	G07 : Site 4	6476	1630	25.1699
	G08 : Site 1	6461	1696	26.2498	26.3425
	G08 : Site 2	6483	1705	26.2996
	G08 : Site 3	6356	1641	25.8181
	G08 : Site 4	6529	1763	27.0026
	G09 : Site 1	6446	1591	24.682	25.8063
	G09 : Site 2	6356	1630	25.6451
	G09 : Site 3	6593	1752	26.5736
	G09 : Site 4	6720	1769	26.3244
8hpi	H07 : Site 1	4564	526	11.525	12.4782
	H07 : Site 2	4355	557	12.7899
	H07 : Site 3	6369	779	12.2311
	H07 : Site 4	6374	852	13.3668
	H08 : Site 1	3872	545	14.0754	13.6622
	H08 : Site 2	4903	659	13.4408
	H08 : Site 3	6033	848	14.056
	H08 : Site 4	6072	794	13.0764
	H09 : Site 1	3995	544	13.617	13.7005
	H09 : Site 2	4774	609	12.7566
	H09 : Site 3	5993	861	14.3668
	H09 : Site 4	6052	851	14.0615

## Sheet: Fig 2B
Remotion of aTc
			Well 1							well 2						well 3
Always aTc		Site	cells	inclusion	% infection	Average		Site	cells	inclusion	% infection	Average		Site	cells	inclusion	% infection	Average			C+	No aTc at
0hpi (C+)		A06 : Site 1	4995	134	2.68268	2.43723		B06 : Site 1	5214	146	2.80015	2.49357		C06 : Site 1	5384	176	3.26895	3.0469			with aTc	0hpi	2hpi	4hpi	6hpi	8hpi
		A06 : Site 2	5214	125	2.39739			B06 : Site 2	5434	135	2.48436			C06 : Site 2	5294	168	3.1734				2.43723	0.0847344	0.529603	1.73368	2.84999	2.51941
		A06 : Site 3	4609	107	2.32154			B06 : Site 3	5118	137	2.67683			C06 : Site 3	5329	157	2.94614				2.49357	0.198903	0.688316	1.85866	2.41943	2.68657
		A06 : Site 4	4601	108	2.34732			B06 : Site 4	5415	109	2.01293			C06 : Site 4	5466	153	2.79912				3.0469	0.0992226	0.682589	1.57698	2.68428	2.8538
			Well 1							well 2						well 3					97.7409	3.39812	21.2388	69.5262	114.294	101.036
Removal		Site	cells	inclusion	% infection	Average		Site	cells	inclusion	% infection	Average		Site	cells	inclusion	% infection	Average			100	7.97665	27.6037	74.5382	97.0269	107.74
																					122.191	3.97914	27.374	63.2419	107.648	114.446
0 hpi		D06 : Site 1	5416	3	0.0553914	0.0847344		E06 : Site 1	5397	7	0.129702	0.198903		F06 : Site 1	5332	5	0.0937734	0.0992226
		D06 : Site 2	5215	7	0.134228			E06 : Site 2	5486	20	0.364564			F06 : Site 2	5286	2	0.0378358
		D06 : Site 3	5346	7	0.130939			E06 : Site 3	5298	13	0.245376			F06 : Site 3	5239	3	0.0572628
		D06 : Site 4	5441	1	0.018379			E06 : Site 4	5360	3	0.0559701			F06 : Site 4	5288	11	0.208018
2hpi		D07 : Site 1	5389	24	0.445352	0.529603		E07 : Site 1	5365	23	0.428705	0.688316		F07 : Site 1	5336	37	0.693403	0.682589
		D07 : Site 2	5454	29	0.53172			E07 : Site 2	5440	51	0.9375			F07 : Site 2	5334	39	0.731159
		D07 : Site 3	5553	32	0.576265			E07 : Site 3	5478	45	0.821468			F07 : Site 3	5469	31	0.566831
		D07 : Site 4	5486	31	0.565075			E07 : Site 4	5481	31	0.56559			F07 : Site 4	5413	40	0.738962
4hpi		D08 : Site 1	5224	89	1.70368	1.73368		E08 : Site 1	5718	109	1.90626	1.85866		F08 : Site 1	5421	83	1.53108	1.57698
		D08 : Site 2	5765	94	1.63053			E08 : Site 2	5667	93	1.64108			F08 : Site 2	5429	82	1.51041
		D08 : Site 3	5610	95	1.6934			E08 : Site 3	5676	114	2.00846			F08 : Site 3	5302	84	1.58431
		D08 : Site 4	5663	108	1.90712			E08 : Site 4	5695	107	1.87884			F08 : Site 4	5826	98	1.68211
6hpi		D09 : Site 1	5926	167	2.81809	2.84999		E09 : Site 1	5482	139	2.53557	2.41943		F09 : Site 1	5803	153	2.63657	2.68428
		D09 : Site 2	6006	171	2.84715			E09 : Site 2	5497	139	2.52865			F09 : Site 2	6060	155	2.55776
		D09 : Site 3	5880	168	2.85714			E09 : Site 3	5457	132	2.41891			F09 : Site 3	5794	145	2.50259
		D09 : Site 4	6012	173	2.87758			E09 : Site 4	5468	120	2.19459			F09 : Site 4	6118	186	3.04021
8hpi		D10 : Site 1	5723	151	2.63848	2.51941		E10 : Site 1	5611	147	2.61985	2.68657		F10 : Site 1	5861	148	2.52517	2.8538
		D10 : Site 2	5711	117	2.04868			E10 : Site 2	5698	171	3.00105			F10 : Site 2	5898	188	3.18752
		D10 : Site 3	5546	137	2.47025			E10 : Site 3	5409	144	2.66223			F10 : Site 3	5874	153	2.6047
		D10 : Site 4	5616	164	2.92023			E10 : Site 4	5562	137	2.46314			F10 : Site 4	5746	178	3.09781

## Sheet: Fig 2G
OmcA expression
	+aTc 6hpi					+aTc 12hpi					-aTc 6hpi					-aTc 12hpi
File:	Euge_HeLa CtL2 DincS GFP(nmP) Tet-IncS3xFlag 1 in 8000 with aTc 6hpi OmcA R SytoxGreen 06-22-22					File:	Euge_HeLa CtL2 DincS GFP(nmP) Tet-IncS3xFlag 1 in 8000 with aTc 12hpi OmcA R SytoxGreen 06-22-22				Euge_HeLa CtL2 DincS GFP(nmP) Tet-IncS3xFlag 1 in 8000 no aTc 6hpi OmcA R SytoxGreen 06-22-22					Euge_HeLa CtL2 DincS GFP(nmP) Tet-IncS3xFlag 1 in 8000 no aTc 12hpi OmcA R SytoxGreen 06-22-222
Baseline substraction						Baseline substraction					Baseline substraction
GFP:	2700					GFP:	1500				GFP:	4287				GFP:	1000
mCh:	1000					mCh:	500				mCh:	500				mCh:	1000
	Intensity Sum						Intensity Sum					Intensity Sum					Intensity Sum
cell #	red (omcA)	green (bacterial DNA)	red/green			cell #	red	green	red/green		cell #	red	green	red/green		cell #	red	green	red/green
1	2100000	3880000	0.541237			1	5880000	18800000	0.312766		1	5980000	6790000	0.880707		1	3130000	2100000	1.49048
2	17700000	19100000	0.926702			2	9200000	16300000	0.564417		2	8050000	7790000	1.03338		2	2200000	2650000	0.830189
3	2700000	3980000	0.678392			3	8390000	31800000	0.263836		3	8690000	6720000	1.29315		3	2320000	3210000	0.722741
4	6490000	5810000	1.11704			4	5930000	12600000	0.470635		4	9710000	10100000	0.961386		4	3150000	4950000	0.636364
5	9650000	8330000	1.15846			5	3670000	13200000	0.27803		5	4100000	2900000	1.41379		5	4710000	4150000	1.13494
6	5500000	6200000	0.887097			6	4420000	17600000	0.251136		6	12300000	6870000	1.79039		6	1360000	2750000	0.494545
7	6790000	5580000	1.21685			7	4210000	13400000	0.314179		7	10900000	11400000	0.95614		7	3430000	3910000	0.877238
8	5480000	7600000	0.721053			8	5450000	11200000	0.486607		8	3400000	2650000	1.28302		8	3040000	1550000	1.96129
9	2820000	2920000	0.965753			9	5640000	9990000	0.564565		9	9690000	10500000	0.922857		9	1830000	1530000	1.19608
10	4400000	3350000	1.31343			10	6200000	11700000	0.529915		10	9860000	8750000	1.12686		10	2320000	3440000	0.674419
11	3040000	2560000	1.1875			11	2550000	7560000	0.337302		11	8210000	5990000	1.37062		11	2150000	1550000	1.3871
12	7300000	7390000	0.987821			12	6320000	11800000	0.535593		12	11000000	7630000	1.44168		12	569000	755000	0.753642
13	2370000	1890000	1.25397			13	3580000	9520000	0.37605		13	9050000	9740000	0.929158		13	3520000	1830000	1.9235
14	4210000	2380000	1.76891			14	6220000	25700000	0.242023		14	9150000	5610000	1.63102		14	1480000	860000	1.72093
15	1320000	2580000	0.511628			15	3590000	16200000	0.221605		15	3890000	3710000	1.04852		15	2760000	3790000	0.728232
16	2990000	3030000	0.986799			16	5570000	21100000	0.263981		16	17600000	8140000	2.16216		16	9960000	4530000	2.19868
17	8940000	11800000	0.757627			17	2380000	6810000	0.349486		17	12200000	12900000	0.945736		17	4050000	3230000	1.25387
18	5180000	4390000	1.17995			18	5040000	9910000	0.508577		18	10500000	10100000	1.0396		18	3850000	1350000	2.85185
19	8970000	9770000	0.918117			19	4570000	15400000	0.296753		19	6470000	4740000	1.36498		19	2370000	1480000	1.60135
20	10200000	12500000	0.816			20	4210000	11800000	0.35678		20	6250000	3330000	1.87688		20	2570000	2680000	0.958955
21	8610000	7120000	1.20927			21	3940000	11400000	0.345614		21	9920000	10600000	0.935849		21	2720000	3490000	0.77937
22	6480000	3310000	1.9577			22	15600000	42700000	0.36534		22	6150000	7070000	0.869873		22	4910000	6210000	0.79066
23	4500000	5730000	0.78534			23	2700000	12100000	0.22314		23	2620000	2180000	1.20183		23	4290000	2520000	1.70238
24	3710000	4700000	0.789362			24	7180000	15700000	0.457325		24	7200000	5910000	1.21827		24	1650000	1450000	1.13793
25	2780000	3510000	0.792023			25	6000000	13800000	0.434783		25	15700000	10200000	1.53922		25	3170000	3670000	0.86376
26	1540000	2350000	0.655319			26	8520000	15600000	0.546154		26	4520000	2600000	1.73846		26	2090000	911000	2.29418
27	5970000	5140000	1.16148			27	2730000	11100000	0.245946		27	4750000	4420000	1.07466		27	766000	994000	0.770624
28	2490000	1540000	1.61688			28	2950000	9390000	0.314164		28	4550000	3540000	1.28531		28	2610000	1510000	1.72848
29	2070000	1890000	1.09524			29	2910000	8340000	0.348921		29	16000000	21900000	0.730594		29	1470000	1210000	1.21488
30	5080000	3430000	1.48105			30	6390000	10600000	0.60283		30	8540000	11300000	0.755752		30	3770000	3500000	1.07714
