# Supplementary material for: The inclusion membrane protein IncS is critical for initiation of the Chlamydia intracellular developmental cycle
Source: PLoS Pathog. 2022 Sep 9;18(9):e1010818. doi: 10.1371/journal.ppat.1010818 (PMC9491573; doi:10.1371/journal.ppat.1010818)
Supplement: S3 Data set — (XLSX) [file ppat.1010818.s008.xlsx]

## Sheet: combined results
Fold Growth at 39hpi
Chlamydia muridarum
wt	Cm incSCm::bla pTet-IncSCt
	with aTc	no aTc
498.28	357.636	0.628529
1157.45	255.369	1.00582
854.401	155.829	0.938267
996.793	83.4201	0.0603224
1046.42	170.446	1.18989
1138.98	193.426	1.13016
352.02	146.161	0.113867
1039.13	153.94	1.67594
679.904	162.179	1.97316
	89.5329	0.185539
	100.04	0.211072
	88.045	0.189068

## Sheet: Cm wt
Exp # 1												t=39hpi
Cm mCh(Gro) wt			t=0hpi
Dil	site	cells	inclusion	% infection	Average	inclusions/well/10ul	x100 (in 1ml)	IFU/ml (* dil factor)	dil 1:3			Dil	site	cells	inclusion	% infection	Average	inclusions/well/10ul	x100 (in 1ml)	IFU/ml (* dil factor)
																								Cm mCh(Gro) wt
1 in 5	B03 : Site 1	5189	68	1.31046	1.46575	11726	1.1726e+06	5.863e+06	1.95433e+06			1 in 625	B09 : Site 1	5914	160	2.70544	2.32972	18637.8	1.86378e+06	1.16486e+09				0 hpi	39hpi	Fold gwoth
	B03 : Site 2	4504	81	1.7984									B09 : Site 2	6214	168	2.70357								1.95433e+06	1.16486e+09	498.28
	B03 : Site 3	5013	84	1.67564									B09 : Site 3	4852	97	1.99918								2.41945e+06	2.70586e+09	1157.45
	B03 : Site 4	4386	80	1.82399									B09 : Site 4	4804	103	2.14405								2.63951e+06	1.99739e+09	854.401
	B04 : Site 1	4847	68	1.40293									B10 : Site 1	5661	126	2.22576							Average	2.33776e+06
	B04 : Site 2	4682	88	1.87954									B10 : Site 2	6158	172	2.79311
	B04 : Site 3	4583	53	1.15645									B10 : Site 3	4739	81	1.70922
	B04 : Site 4	4468	82	1.83527									B10 : Site 4	4687	97	2.06955
	C03 : Site 1	4863	73	1.50113									C09 : Site 1	5627	154	2.7368
	C03 : Site 2	4582	82	1.78961									C09 : Site 2	5807	185	3.18581
	C03 : Site 3	4866	31	0.637074									C09 : Site 3	5126	104	2.02887
	C03 : Site 4	4442	45	1.01306									C09 : Site 4	5711	130	2.27631
	C04 : Site 1	4959	77	1.55273									C10 : Site 1	5352	129	2.41031
	C04 : Site 2	4593	84	1.82887									C10 : Site 2	5936	161	2.71226
	C04 : Site 3	4637	43	0.927324									C10 : Site 3	5073	82	1.6164
	C04 : Site 4	4926	65	1.31953									C10 : Site 4	5309	104	1.95894
1 in 5	D03 : Site 1	4806	78	1.62297	1.81459	14516.7	1.45167e+06	7.25835e+06	2.41945e+06			1 in 625	D09 : Site 1	5411	237	4.37997	5.41171	43293.7	4.32937e+06	2.70586e+09
	D03 : Site 2	4564	100	2.19106									D09 : Site 2	5973	305	5.10631
	D03 : Site 3	4842	46	0.950021									D09 : Site 3	5100	274	5.37255
	D03 : Site 4	4515	73	1.61683									D09 : Site 4	5570	309	5.54758
	D04 : Site 1	4622	76	1.64431									D10 : Site 1	5095	269	5.27969
	D04 : Site 2	4553	110	2.41599									D10 : Site 2	5948	379	6.37189
	D04 : Site 3	4523	55	1.21601									D10 : Site 3	5126	325	6.34023
	D04 : Site 4	4601	72	1.56488									D10 : Site 4	5668	387	6.82781
	E03 : Site 1	4916	111	2.25793									E09 : Site 1	5153	245	4.75451
	E03 : Site 2	4849	146	3.01093									E09 : Site 2	5947	289	4.85959
	E03 : Site 3	4844	56	1.15607									E09 : Site 3	5168	230	4.45046
	E03 : Site 4	5031	109	2.16657									E09 : Site 4	5890	308	5.2292
	E04 : Site 1	5052	81	1.60333									E10 : Site 1	5065	290	5.72557
	E04 : Site 2	4738	114	2.40608									E10 : Site 2	5529	284	5.13655
	E04 : Site 3	4660	42	0.901288									E10 : Site 3	5160	280	5.42636
	E04 : Site 4	4807	111	2.30913									E10 : Site 4	5814	336	5.77915
1 in 5	F03 : Site 1	4986	76	1.52427	1.97963	15837.1	1.58371e+06	7.91853e+06	2.63951e+06			1 in 625	F09 : Site 1	5169	169	3.26949	3.99478	31958.2	3.19582e+06	1.99739e+09
	F03 : Site 2	4650	97	2.08602									F09 : Site 2	5860	244	4.16382
	F03 : Site 3	4848	38	0.783828									F09 : Site 3	5045	184	3.64718
	F03 : Site 4	4945	77	1.55713									F09 : Site 4	5917	235	3.97161
	F04 : Site 1	4481	116	2.58871									F10 : Site 1	4717	219	4.64278
	F04 : Site 2	4540	133	2.92952									F10 : Site 2	5271	231	4.38247
	F04 : Site 3	4675	109	2.33155									F10 : Site 3	5260	265	5.03802
	F04 : Site 4	4739	126	2.65879									F10 : Site 4	5893	246	4.17444
	G03 : Site 1	5044	108	2.14116									G09 : Site 1	4287	162	3.77887
	G03 : Site 2	4998	105	2.10084									G09 : Site 2	4588	153	3.33479
	G03 : Site 3	5296	61	1.15181									G09 : Site 3	5155	166	3.22017
	G03 : Site 4	5313	97	1.82571									G09 : Site 4	5853	199	3.39997
	G04 : Site 1	5053	91	1.80091									G10 : Site 1	4363	187	4.28604
	G04 : Site 2	5213	131	2.51295									G10 : Site 2	5026	199	3.95941
	G04 : Site 3	5061	80	1.58072									G10 : Site 3	5082	210	4.13223
	G04 : Site 4	5428	114	2.10022									G10 : Site 4	5847	264	4.51514
Exp # 3
Cm mCh(Gro) wt
dil	site	cells	inclusion	% infection	Average	inclusions/well/10ul	x100 (in 1ml)	IFU/ml (* dil factor)	in the well (/3)			dil	site	cells	inclusion	% infection	Average	inclusions/well/10ul	x100 (in 1ml)	IFU/ml (* dil factor)
TC	B01 : Site 1	5707	180	3.15402	2.83089	22647.1	2.26471e+06	2.26471e+06	754904			1 in 125	B07 : Site 1	6152	251	4.07997	3.03733	24298.7	2.42987e+06	3.03733e+08
	B01 : Site 2	6080	159	2.61513									B07 : Site 2	6255	210	3.35731								Cm mCh(Gro) wt
	B01 : Site 3	5798	74	1.2763									B07 : Site 3	5893	190	3.22416								0 hpi	39hpi	Fold growth
	B01 : Site 4	6916	114	1.64835									B07 : Site 4	5993	191	3.18705								754904	3.03733e+08	352.02
	B02 : Site 1	5434	163	2.99963									B08 : Site 1	5990	210	3.50584								888566	8.96593e+08	1039.13
	B02 : Site 2	5990	268	4.47412									B08 : Site 2	6159	202	3.27975								945021	5.86642e+08	679.904
	B02 : Site 3	6081	86	1.41424									B08 : Site 3	5747	141	2.45345							Average	862830
	B02 : Site 4	6662	233	3.49745									B08 : Site 4	5997	173	2.88478
	C01 : Site 1	5894	225	3.81744									C07 : Site 1	5920	205	3.46284
	C01 : Site 2	6231	307	4.92698									C07 : Site 2	6024	229	3.80146
	C01 : Site 3	6288	72	1.14504									C07 : Site 3	5670	164	2.89242
	C01 : Site 4	6877	105	1.52683									C07 : Site 4	6106	173	2.83328
	C02 : Site 1	5517	242	4.38644									C08 : Site 1	5700	151	2.64912
	C02 : Site 2	6227	303	4.86591									C08 : Site 2	5787	158	2.73026
	C02 : Site 3	5971	81	1.35656									C08 : Site 3	5730	130	2.26876
	C02 : Site 4	6850	150	2.18978									C08 : Site 4	5939	118	1.98687
TC	D01 : Site 1	5865	189	3.22251	3.33212	26657	2.6657e+06	2.6657e+06	888566			1 in 125	D07 : Site 1	5741	388	6.7584	8.96593	71727.4	7.17274e+06	8.96593e+08
	D01 : Site 2	5693	235	4.12788									D07 : Site 2	6146	361	5.87374
	D01 : Site 3	5915	96	1.62299									D07 : Site 3	5671	350	6.17175
	D01 : Site 4	6547	125	1.90927									D07 : Site 4	5965	416	6.97402
	D02 : Site 1	5673	292	5.14719									D08 : Site 1	5256	803	15.2778
	D02 : Site 2	6414	367	5.72186									D08 : Site 2	5192	668	12.8659
	D02 : Site 3	5904	173	2.93022									D08 : Site 3	4613	605	13.1151
	D02 : Site 4	6180	261	4.2233									D08 : Site 4	4530	589	13.0022
	E01 : Site 1	5433	111	2.04307									E07 : Site 1	5329	434	8.14412
	E01 : Site 2	5991	158	2.63729									E07 : Site 2	5642	405	7.17831
	E01 : Site 3	6004	97	1.61559									E07 : Site 3	5578	405	7.26067
	E01 : Site 4	6813	123	1.80537									E07 : Site 4	6236	489	7.84157
	E02 : Site 1	5453	256	4.69466									E08 : Site 1	5255	445	8.46813
	E02 : Site 2	6228	287	4.60822									E08 : Site 2	5927	462	7.79484
	E02 : Site 3	5664	174	3.07203									E08 : Site 3	5462	424	7.76272
	E02 : Site 4	6637	261	3.9325									E08 : Site 4	5800	520	8.96552
TC	F01 : Site 1	5661	178	3.14432	3.54383	28350.6	2.83506e+06	2.83506e+06	945021			1 in 125	F07 : Site 1	4878	289	5.92456	5.86642	46931.3	4.69313e+06	5.86642e+08
	F01 : Site 2	6099	177	2.90212									F07 : Site 2	5422	351	6.47363
	F01 : Site 3	6070	135	2.22405									F07 : Site 3	5508	393	7.13508
	F01 : Site 4	6839	145	2.12019									F07 : Site 4	5892	448	7.60353
	F02 : Site 1	4908	297	6.05134									F08 : Site 1	4834	325	6.72321
	F02 : Site 2	5448	370	6.79148									F08 : Site 2	5431	356	6.55496
	F02 : Site 3	5876	183	3.11436									F08 : Site 3	5242	422	8.05036
	F02 : Site 4	6752	279	4.13211									F08 : Site 4	5734	440	7.67353
	G01 : Site 1	5267	152	2.88589									G07 : Site 1	5252	271	5.15994
	G01 : Site 2	5346	165	3.08642									G07 : Site 2	5518	250	4.53063
	G01 : Site 3	5859	120	2.04813									G07 : Site 3	5277	229	4.33959
	G01 : Site 4	6644	123	1.85129									G07 : Site 4	5948	265	4.45528
	G02 : Site 1	5240	230	4.38931									G08 : Site 1	5174	262	5.06378
	G02 : Site 2	5447	331	6.07674									G08 : Site 2	5171	259	5.0087
	G02 : Site 3	5553	138	2.48514									G08 : Site 3	5320	228	4.28571
	G02 : Site 4	6562	223	3.39835									G08 : Site 4	5758	281	4.88017
Exp # 2
Cm mCh(Gro) wt			t=0hpi										t=39hpi
dil	site	cells	inclusion	% infection	Average	inclusions/well/10ul	x100 (in 1ml)	IFU/ml (* dil factor)	in the well (/3)			dil	site	cells	inclusion	% infection	Average	inclusions/well/10ul	x100 (in 1ml)	IFU/ml (* dil factor)
TC	B01 : Site 1	5358	274	5.11385	5.37719	43017.5	4.30175e+06	4.30175e+06	1.43392e+06			1 in 625	B09 : Site 1	5435	152	2.79669	2.97288	23783	2.3783e+06	1.48644e+09
	B01 : Site 2	5654	282	4.98762									B09 : Site 2	5656	143	2.52829
	B01 : Site 3	4592	240	5.22648									B09 : Site 3	5342	86	1.60988
	B01 : Site 4	4583	234	5.10583									B09 : Site 4	5435	101	1.85833								IFUs/ml
	B02 : Site 1	5490	268	4.8816									B10 : Site 1	5345	90	1.68382								0 hpi	39hpi	Fold growth
	B02 : Site 2	5697	323	5.66965									B10 : Site 2	5701	87	1.52605								1.43392e+06	1.48644e+09	996.793
	B02 : Site 3	4364	277	6.34739									B10 : Site 3	5042	72	1.428								1.59102e+06	1.56045e+09	1046.42
	B02 : Site 4	3963	280	7.06535									B10 : Site 4	5417	75	1.38453								1.44872e+06	1.69848e+09	1138.98
	C01 : Site 1	5458	219	4.01246									C09 : Site 1	5326	230	4.31844							Average	1.49122e+06
	C01 : Site 2	5355	306	5.71429									C09 : Site 2	5376	214	3.98065
	C01 : Site 3	5435	230	4.23183									C09 : Site 3	5261	188	3.57347
	C01 : Site 4	4971	220	4.42567									C09 : Site 4	5652	217	3.83935
	C02 : Site 1	5389	365	6.77306									C10 : Site 1	5432	291	5.35714
	C02 : Site 2	5614	406	7.23192									C10 : Site 2	5614	230	4.0969
	C02 : Site 3	5133	226	4.40288									C10 : Site 3	5206	230	4.41798
	C02 : Site 4	4520	219	4.84513									C10 : Site 4	5495	174	3.16652
TC	D01 : Site 1	5507	269	4.88469	5.96634	47730.7	4.77307e+06	4.77307e+06	1.59102e+06			1 in 625	D09 : Site 1	5306	206	3.8824	3.1209	24967.2	2.49672e+06	1.56045e+09
	D01 : Site 2	5443	243	4.46445									D09 : Site 2	5743	200	3.4825
	D01 : Site 3	4950	191	3.85859									D09 : Site 3	5100	151	2.96078
	D01 : Site 4	4525	224	4.95028									D09 : Site 4	5491	137	2.49499
	D02 : Site 1	5432	465	8.56038									D10 : Site 1	5013	209	4.16916
	D02 : Site 2	5742	425	7.4016									D10 : Site 2	5267	150	2.84792
	D02 : Site 3	4615	283	6.13218									D10 : Site 3	5147	152	2.95318
	D02 : Site 4	4638	279	6.01552									D10 : Site 4	5505	117	2.12534
	E01 : Site 1	5028	210	4.17661									E09 : Site 1	4624	172	3.71972
	E01 : Site 2	4850	238	4.90722									E09 : Site 2	5408	216	3.99408
	E01 : Site 3	5313	203	3.82082									E09 : Site 3	5020	154	3.06773
	E01 : Site 4	4721	224	4.74476									E09 : Site 4	5853	148	2.52862
	E02 : Site 1	5329	434	8.14412									E10 : Site 1	4758	148	3.11055
	E02 : Site 2	5192	441	8.49384									E10 : Site 2	4840	165	3.40909
	E02 : Site 3	4844	342	7.06028									E10 : Site 3	5022	130	2.58861
	E02 : Site 4	4550	357	7.84615									E10 : Site 4	5539	144	2.59975
TC	F01 : Site 1	5320	235	4.41729	5.43271	43461.7	4.34617e+06	4.34617e+06	1.44872e+06			1 in 625	F09 : Site 1	4731	167	3.52991	3.39695	27175.6	2.71756e+06	1.69848e+09
	F01 : Site 2	5076	270	5.31915									F09 : Site 2	4706	163	3.46366
	F01 : Site 3	5388	236	4.3801									F09 : Site 3	5165	260	5.03388
	F01 : Site 4	5057	245	4.84477									F09 : Site 4	5718	193	3.37531
	F02 : Site 1	5142	331	6.43718									F10 : Site 1	4503	210	4.66356
	F02 : Site 2	5106	341	6.67842									F10 : Site 2	4606	185	4.0165
	F02 : Site 3	5297	366	6.90957									F10 : Site 3	5049	245	4.85245
	F02 : Site 4	4932	335	6.79238									F10 : Site 4	5712	298	5.21709
	G01 : Site 1	4886	188	3.84773									G09 : Site 1	4303	150	3.48594
	G01 : Site 2	5019	215	4.28372									G09 : Site 2	4633	129	2.78437
	G01 : Site 3	5376	201	3.73884									G09 : Site 3	5062	195	3.85223
	G01 : Site 4	5320	232	4.3609									G09 : Site 4	5842	176	3.01267
	G02 : Site 1	5004	266	5.31575									G10 : Site 1	4433	88	1.98511
	G02 : Site 2	4914	346	7.04111									G10 : Site 2	4766	79	1.65757
	G02 : Site 3	5220	279	5.34483									G10 : Site 3	5033	94	1.86767
	G02 : Site 4	5297	382	7.21163									G10 : Site 4	5601	87	1.55329

## Sheet: incSCm-bla + pTet-IncSct3xFLAG
Exp # 1			t= 0hpi										t=39hpi
Dil	site	cells	inclusion	% infection	Average	inclusions/well/10ul	x100 (in 1ml)	IFU/ml (* dil factor)	dil 1:3			Dil	site	cells	inclusion	% infection	Average	inclusions/well/10ul	x100 (in 1ml)	x fac dil				t=0hpi		t=39hpi
									in the well															No aTc	with aTc			fold growth
01:25:00	B05 : Site 1	5915	189	3.19527	3.16681	25334.5	2.53345e+06	6.33362e+07	2.11121e+07		no aTc	1 in 5	B03 : Site 1	6519	256	3.92698	3.87044	30963.5	3.09635e+06	1.54818e+07				1 in 150	1 in 800	no aTc	with aTc	no aTc	with aTc
	B05 : Site 2	5111	145	2.83702									B03 : Site 2	5206	237	4.55244								2.11121e+07	2.62255e+06	1.54818e+07	1.03648e+09	0.628529	357.636
	B05 : Site 3	5311	91	1.71342									B03 : Site 3	6024	158	2.62284								2.72155e+07	3.02959e+06	2.47751e+07	7.40093e+08	1.00582	255.369
	B05 : Site 4	4667	103	2.20699									B03 : Site 4	4560	155	3.39912								2.55676e+07	3.04226e+06	2.31111e+07	4.51615e+08	0.938267	155.829
	B06 : Site 1	5819	160	2.74961									B04 : Site 1	6428	250	3.88923							Average	2.46317e+07	2.89813e+06
	B06 : Site 2	5202	176	3.38331									B04 : Site 2	5059	152	3.00455
	B06 : Site 3	5187	116	2.23636									B04 : Site 3	5849	125	2.13712
	B06 : Site 4	4516	105	2.32507									B04 : Site 4	4567	146	3.19685
	C05 : Site 1	5481	159	2.90093									C03 : Site 1	6294	322	5.11598
	C05 : Site 2	4421	203	4.59172									C03 : Site 2	5190	277	5.33719
	C05 : Site 3	5007	126	2.51648									C03 : Site 3	6016	252	4.18883
	C05 : Site 4	4121	127	3.08178									C03 : Site 4	4561	224	4.9112
	C06 : Site 1	5547	209	3.7678									C04 : Site 1	6369	289	4.5376
	C06 : Site 2	4864	228	4.6875									C04 : Site 2	5129	225	4.38682
	C06 : Site 3	4933	214	4.33813									C04 : Site 3	5871	185	3.15108
	C06 : Site 4	4302	178	4.13761									C04 : Site 4	4875	174	3.56923
01:25:00	D05 : Site 1	5484	138	2.51641	4.08233	32658.6	3.26586e+06	8.16466e+07	2.72155e+07		no aTc	1 in 5	D03 : Site 1	6392	402	6.28911	6.19378	49550.2	4.95502e+06	2.47751e+07
	D05 : Site 2	4395	150	3.41297									D03 : Site 2	5327	362	6.79557
	D05 : Site 3	5117	113	2.20833									D03 : Site 3	6013	352	5.85398
	D05 : Site 4	4388	172	3.91978									D03 : Site 4	5013	312	6.22382
	D06 : Site 1	5297	212	4.00227									D04 : Site 1	6381	444	6.95816
	D06 : Site 2	4709	203	4.31089									D04 : Site 2	5520	395	7.1558
	D06 : Site 3	4376	215	4.91316									D04 : Site 3	5890	395	6.70628
	E05 : Site 1	5520	205	3.71377									D04 : Site 4	4835	257	5.31541
	E05 : Site 2	4870	236	4.846									E03 : Site 1	6198	328	5.29203
	E05 : Site 3	5310	227	4.27495									E03 : Site 2	4951	310	6.26136
	E05 : Site 4	4670	220	4.71092									E03 : Site 3	5817	300	5.1573
	E06 : Site 1	5583	236	4.22712									E03 : Site 4	4821	289	5.99461
	E06 : Site 2	4694	237	5.049									E04 : Site 1	6522	447	6.85373
	E06 : Site 3	5285	223	4.21949									E04 : Site 2	5224	319	6.10643
	E06 : Site 4	4827	237	4.90988									E04 : Site 3	5897	387	6.56266
													E04 : Site 4	5059	282	5.57422
01:25:00	F05 : Site 1	5552	174	3.13401	3.83514	30681.1	3.06811e+06	7.67029e+07	2.55676e+07
	F05 : Site 2	4862	191	3.92842							no aTc	1 in 5	F03 : Site 1	6361	353	5.54944	5.77779	46222.3	4.62223e+06	2.31111e+07
	F05 : Site 3	5123	156	3.04509									F03 : Site 2	5159	354	6.86179
	F05 : Site 4	4590	185	4.0305									F03 : Site 3	5827	419	7.19066
	F06 : Site 1	5620	223	3.96797									F03 : Site 4	5058	289	5.71372
	F06 : Site 2	5107	221	4.32739									F04 : Site 1	6352	346	5.4471
	F06 : Site 3	5123	183	3.57213									F04 : Site 2	5157	322	6.24394
	F06 : Site 4	4568	155	3.39317									F04 : Site 3	6085	324	5.32457
	G05 : Site 1	5358	155	2.89287									F04 : Site 4	5021	311	6.19399
	G05 : Site 2	5114	241	4.71255									G03 : Site 1	6258	335	5.35315
	G05 : Site 3	5203	198	3.8055									G03 : Site 2	5483	317	5.78151
	G05 : Site 4	4845	210	4.33437									G03 : Site 3	6101	346	5.6712
	G06 : Site 1	5343	193	3.6122									G03 : Site 4	4969	256	5.15194
	G06 : Site 2	4921	203	4.12518									G04 : Site 1	6426	288	4.48179
	G06 : Site 3	5031	211	4.194									G04 : Site 2	5453	278	5.09811
	G06 : Site 4	4642	199	4.28695									G04 : Site 3	6014	416	6.91719
													G04 : Site 4	5124	280	5.46448
TC	H01 : Site 1	4698	411	8.7484	9.83457	78676.6	7.86766e+06		2.62255e+06		with aTc	1 in 125	H07 : Site 1	6395	746	11.6654	10.3648	82918	8.2918e+06	1.03648e+09
	H01 : Site 2	2229	333	14.9394									H07 : Site 2	5708	706	12.3686
	H01 : Site 3	4346	279	6.4197									H07 : Site 3	5867	649	11.0619
	H01 : Site 4	2528	288	11.3924									H07 : Site 4	5244	702	13.3867
	H02 : Site 1	4911	508	10.3441									H08 : Site 1	6397	590	9.22307
	H02 : Site 2	3254	451	13.8599									H08 : Site 2	5745	516	8.98172
	H02 : Site 3	5042	332	6.58469									H08 : Site 3	5775	539	9.33333
	H02 : Site 4	3587	351	9.78534									H08 : Site 4	4904	525	10.7055
	I01 : Site 1	4591	406	8.84339									I07 : Site 1	6310	634	10.0475
	I01 : Site 2	2776	333	11.9957									I07 : Site 2	5624	619	11.0064
	I01 : Site 3	5291	349	6.59611									I07 : Site 3	5846	594	10.1608
	I01 : Site 4	3437	278	8.08845									I07 : Site 4	5182	582	11.2312
	I02 : Site 1	4932	499	10.1176									I08 : Site 1	6346	553	8.71415
	I02 : Site 2	3452	440	12.7462									I08 : Site 2	5761	483	8.38396
	I02 : Site 3	5113	403	7.88187									I08 : Site 3	5731	561	9.78887
	I02 : Site 4	4040	364	9.0099									I08 : Site 4	5380	526	9.77695
TC	J01 : Site 1	4464	390	8.73656	11.3609	90887.6	9.08876e+06		3.02959e+06		with aTc	1 in 125	J07 : Site 1	6412	387	6.03556	7.40093	59207.5	5.92075e+06	7.40093e+08
	J01 : Site 2	2104	295	14.0209									J07 : Site 2	5713	347	6.07387
	J01 : Site 3	4717	430	9.11596									J07 : Site 3	5736	422	7.35704
	J01 : Site 4	3073	346	11.2594									J07 : Site 4	5190	375	7.22543
	J02 : Site 1	4995	489	9.78979									J08 : Site 1	6074	454	7.47448
	J02 : Site 2	3624	459	12.6656									J08 : Site 2	5382	440	8.1754
	J02 : Site 3	5228	559	10.6924									J08 : Site 3	5756	455	7.90479
	J02 : Site 4	3781	531	14.0439									J08 : Site 4	5178	496	9.57899
	K01 : Site 1	4851	441	9.09091									K07 : Site 1	6088	392	6.4389
	K01 : Site 2	2409	252	10.4608									K07 : Site 2	5405	350	6.47549
	K01 : Site 3	4985	416	8.34504									K07 : Site 3	5621	374	6.65362
	K01 : Site 4	2971	310	10.4342									K07 : Site 4	5304	375	7.07014
	K02 : Site 1	5097	519	10.1825									K08 : Site 1	6195	451	7.28006
	K02 : Site 2	3559	508	14.2737									K08 : Site 2	5500	401	7.29091
	K02 : Site 3	4932	615	12.4696									K08 : Site 3	5431	454	8.35942
	K02 : Site 4	3773	611	16.194									K08 : Site 4	5321	480	9.02086
TC	L01 : Site 1	4816	440	9.13621	11.4085	91267.8	9.12678e+06		3.04226e+06		with aTc	1 in 125	L07 : Site 1	6120	249	4.06863	4.51615	36129.2	3.61292e+06	4.51615e+08
	L01 : Site 2	2185	280	12.8146									L07 : Site 2	5498	198	3.60131
	L01 : Site 3	4819	468	9.71156									L07 : Site 3	5740	251	4.37282
	L01 : Site 4	3011	322	10.6941									L07 : Site 4	5416	315	5.8161
	L02 : Site 1	5122	456	8.90277									L08 : Site 1	6177	266	4.3063
	L02 : Site 2	3363	439	13.0538									L08 : Site 2	5660	230	4.0636
	L02 : Site 3	4984	604	12.1188									L08 : Site 3	5751	281	4.88611
	L02 : Site 4	3869	574	14.8359									L08 : Site 4	5128	247	4.81669
													M07 : Site 1	5791	232	4.00622
													M07 : Site 2	5424	219	4.03761
													M07 : Site 3	5751	313	5.44253
													M07 : Site 4	5424	260	4.79351
													M08 : Site 1	5992	217	3.6215
													M08 : Site 2	5535	210	3.79404
													M08 : Site 3	5626	295	5.24351
													M08 : Site 4	5234	282	5.38785
Exp # 2			t=0hpi											t=39hpi
Dil	site	cells	inclusion	% infection	Average	inclusions/well/10ul	x100 (in 1ml)	IFU/ml (* dil factor)	dil 1:3			Dil	site	cells	inclusion	% infection	Average	inclusions/well/10ul	x100 (in 1ml)	x fac dil
									in the well		no aTc	1 in 5	B03 : Site 1	6389	407	6.37032	5.48239	43859.1	438591	2.19296e+06
01:25:00	B05 : Site 1	5906	370	6.26482	5.45327	43626.2	4.36262e+06	1.09065e+08	3.63552e+07				B03 : Site 2	5082	356	7.00512
	B05 : Site 2	4367	312	7.14449									B03 : Site 3	5568	280	5.02874						t=0hpi		t=39hpi		Fold wgrowth
	B05 : Site 3	4647	187	4.0241									B03 : Site 4	4486	262	5.84039						No aTc	with aTc	No aTc	with aTc	No aTc	with aTc
	B05 : Site 4	3430	179	5.21866									B04 : Site 1	6227	353	5.66886						1 in 150	1 in 1050	1 in 150	1 in 1050
	B06 : Site 1	5639	217	3.8482									B04 : Site 2	5018	263	5.24113						3.63552e+07	2.42142e+06	2.19296e+06	1.9336e+08	0.0603224	83.4201
	B06 : Site 2	4717	178	3.77358									B04 : Site 3	5566	240	4.31189						3.30303e+07	2.57573e+06	4.32572e+07	3.95079e+08	1.18989	170.446
	B06 : Site 3	4692	127	2.70673									B04 : Site 4	4520	226	5						3.96764e+07	1.95658e+06	4.10856e+07	4.48345e+08	1.13016	193.426
	B06 : Site 4	3676	182	4.95103									C03 : Site 1	6377	295	4.626					Average	3.6354e+07	2.31791e+06
	C05 : Site 1	5678	345	6.07608									C03 : Site 2	5053	292	5.77875
	C05 : Site 2	4442	304	6.84376									C03 : Site 3	5803	240	4.13579
	C05 : Site 3	4658	207	4.44397									C03 : Site 4	4624	255	5.51471
	C05 : Site 4	3756	228	6.07029									C04 : Site 1	6401	372	5.81159
	C06 : Site 1	5800	375	6.46552									C04 : Site 2	5122	379	7.39945
	C06 : Site 2	4697	348	7.40898									C04 : Site 3	5653	277	4.90005
	C06 : Site 3	4635	254	5.48004									C04 : Site 4	4857	247	5.08544
	C06 : Site 4	3766	246	6.53213
											no aTc	1in 5	D03 : Site 1	6217	884	14.2191	10.8143	86514.3	8.65143e+06	4.32572e+07
	D05 : Site 1	5765	283	4.90893	4.95455	39636.4	3.96364e+06	9.9091e+07	3.30303e+07				D03 : Site 2	5127	738	14.3944
	D05 : Site 2	4282	243	5.67492									D03 : Site 3	5856	851	14.5321
	D05 : Site 3	4934	203	4.11431									D03 : Site 4	4860	714	14.6914
	D05 : Site 4	4010	226	5.63591									D04 : Site 1	6497	631	9.71217
	D06 : Site 1	5671	166	2.92717									D04 : Site 2	5444	579	10.6356
	D06 : Site 2	4723	148	3.1336									D04 : Site 3	5759	509	8.83834
	D06 : Site 3	4847	150	3.0947									D04 : Site 4	4899	531	10.8389
	D06 : Site 4	4079	154	3.77544									E03 : Site 1	6400	623	9.73438
	E05 : Site 1	5588	255	4.56335									E03 : Site 2	5305	520	9.80207
	E05 : Site 2	4482	260	5.80098									E03 : Site 3	5870	484	8.24532
	E05 : Site 3	5073	228	4.49438									E03 : Site 4	4963	494	9.95366
	E05 : Site 4	4109	243	5.91385									E04 : Site 1	6387	631	9.87944
	E06 : Site 1	5695	342	6.00527									E04 : Site 2	5247	529	10.082
	E06 : Site 2	4486	285	6.3531									E04 : Site 3	5852	469	8.01435
	E06 : Site 3	5034	277	5.50258									E04 : Site 4	5161	488	9.45553
	E06 : Site 4	4136	305	7.37427
											no aTc	1 in 5	F03 : Site 1	6456	783	12.1283	10.2714	82171.3	8.21713e+06	4.10856e+07
	F05 : Site 2	4360	306	7.01835	5.95146	47611.6	4.76116e+06	1.19029e+08	3.96764e+07				F03 : Site 2	4895	592	12.094
	F05 : Site 3	5128	270	5.26521									F03 : Site 3	5899	718	12.1716
	F05 : Site 4	4096	245	5.98145									F03 : Site 4	4977	628	12.618
	F06 : Site 1	5576	368	6.59971									F04 : Site 1	6210	628	10.1127
	F06 : Site 2	4697	308	6.55738									F04 : Site 2	5235	549	10.4871
	F06 : Site 3	5040	267	5.29762									F04 : Site 3	5951	634	10.6537
	F06 : Site 4	4060	291	7.16749									F04 : Site 4	5036	578	11.4774
	G05 : Site 1	5598	316	5.64487									G03 : Site 1	6085	468	7.69104
	G05 : Site 2	4552	296	6.50264									G03 : Site 2	5419	386	7.12309
	G05 : Site 3	4970	262	5.27163									G03 : Site 3	6032	434	7.19496
	G05 : Site 4	4210	317	7.52969									G03 : Site 4	5325	393	7.38028
	G06 : Site 1	5659	268	4.73582									G04 : Site 1	6213	653	10.5102
	G06 : Site 2	4565	239	5.23549									G04 : Site 2	5336	559	10.476
	G06 : Site 3	5109	252	4.93247									G04 : Site 3	5751	672	11.6849
	G06 : Site 4	4248	235	5.53202									G04 : Site 4	5266	555	10.5393
TC	H01 : Site 1	4209	338	8.03041	9.08031	72642.5	7.26425e+06		2.42142e+06		with aTc	1 in 125	H07 : Site 1	6139	123	2.00358	1.9336	15468.8	1.54688e+06	1.9336e+08
	H01 : Site 2	2274	213	9.36675									H07 : Site 2	5632	118	2.09517
	H01 : Site 3	4657	282	6.0554									H07 : Site 3	5568	91	1.63434
	H01 : Site 4	2595	215	8.28516									H07 : Site 4	5199	108	2.07732
	H02 : Site 1	4764	536	11.251									H08 : Site 1	6289	123	1.9558
	H02 : Site 2	3120	403	12.9167									H08 : Site 2	5674	114	2.00916
	H02 : Site 3	4619	468	10.1321									H08 : Site 3	5649	101	1.78793
	H02 : Site 4	3379	438	12.9624									H08 : Site 4	5002	122	2.43902
	I01 : Site 1	4293	202	4.70533									I07 : Site 1	6086	105	1.72527
	I01 : Site 2	2375	140	5.89474									I07 : Site 2	5730	117	2.04188
	I01 : Site 3	4482	266	5.93485									I07 : Site 3	5543	112	2.02057
	I01 : Site 4	2598	141	5.42725									I07 : Site 4	5367	85	1.58375
	I02 : Site 1	4843	499	10.3035									I08 : Site 1	6207	106	1.70775
	I02 : Site 2	3234	443	13.6982									I08 : Site 2	5743	121	2.10691
	I02 : Site 3	4568	407	8.90981									I08 : Site 3	5560	110	1.97842
	I02 : Site 4	3479	397	11.4113									I08 : Site 4	5139	91	1.77077
	J01 : Site 1	4461	228	5.11096	9.65901	77272	7.7272e+06		2.57573e+06		with aTc	1 in 125	J07 : Site 1	5785	227	3.92394	3.95079	31606.3	3.16063e+06	3.95079e+08
	J01 : Site 2	1963	150	7.64137									J07 : Site 2	5625	223	3.96444
	J01 : Site 3	4484	270	6.02141									J07 : Site 3	5449	204	3.74381
	J01 : Site 4	2488	186	7.47588									J07 : Site 4	5144	212	4.12131
	J02 : Site 1	4609	501	10.87									J08 : Site 1	5867	199	3.39185
	J02 : Site 2	2812	416	14.7937									J08 : Site 2	5375	204	3.79535
	J02 : Site 3	4913	581	11.8258									J08 : Site 3	5612	229	4.08054
	J02 : Site 4	3502	445	12.707									J08 : Site 4	5183	227	4.3797
	K01 : Site 1	4206	223	5.30195									K07 : Site 1	5887	204	3.46526
	K01 : Site 2	2209	170	7.69579									K07 : Site 2	5562	204	3.66775
	K01 : Site 3	4544	245	5.39173									K07 : Site 3	5386	234	4.3446
	K01 : Site 4	2430	178	7.3251									K07 : Site 4	5185	202	3.89585
	K02 : Site 1	4751	491	10.3347									K08 : Site 1	5766	207	3.59001
	K02 : Site 2	3289	472	14.3509									K08 : Site 2	5455	196	3.59303
	K02 : Site 3	4586	530	11.5569									K08 : Site 3	5429	227	4.18125
	K02 : Site 4	3265	527	16.1409									K08 : Site 4	5144	261	5.07387
	L01 : Site 1	4333	197	4.5465	7.33719	58697.5	5.86975e+06		1.95658e+06		with aTc	1 in 125	L07 : Site 1	5718	214	3.74257	4.48345	35867.6	3.58676e+06	4.48345e+08
	L01 : Site 2	1937	125	6.45328									L07 : Site 2	5251	241	4.5896
	L01 : Site 3	4390	275	6.26424									L07 : Site 3	5499	245	4.45536
	L01 : Site 4	2881	221	7.67095									L07 : Site 4	5187	284	5.47523
	L02 : Site 1	4670	371	7.94433									L08 : Site 1	5607	289	5.15427
	L02 : Site 2	3157	396	12.5436									L08 : Site 2	5496	310	5.64047
	L02 : Site 3	4810	458	9.52183									L08 : Site 3	5358	284	5.30049
	L02 : Site 4	3335	456	13.6732									L08 : Site 4	4974	375	7.5392
	M01 : Site 1	3976	154	3.87324									M07 : Site 1	5444	145	2.66348
	M01 : Site 2	1884	108	5.73248									M07 : Site 2	5314	160	3.01091
	M01 : Site 3	4419	196	4.43539									M07 : Site 3	5531	195	3.52558
	M01 : Site 4	2379	140	5.88483									M07 : Site 4	5164	209	4.04725
	M02 : Site 1	4318	225	5.21075									M08 : Site 1	5671	217	3.82649
	M02 : Site 2	2693	204	7.57519									M08 : Site 2	5414	210	3.87883
	M02 : Site 3	4536	306	6.74603									M08 : Site 3	5294	233	4.40121
	M02 : Site 4	3305	308	9.31921									M08 : Site 4	5129	230	4.4843
Exp # 3			t=0pi											t=39hpi
Dil	site	cells	inclusion	% infection	Average	inclusions/well/10ul	x100 (in 1ml)	IFU/ml (* dil factor)	dil 1:3			Dil	site	cells	inclusion	% infection	Average	inclusions/well/10ul	x100 (in 1ml)	x fac dil
									in the well		no aTc	1 in 5	B03 : Site 1	6678	449	6.72357	7.41381	59310.5	593105	2.96552e+06
01:25:00	B05 : Site 1	6401	158	2.46836	2.72805	21824.4	2.18244e+06	5.4561e+07	1.8187e+07				B03 : Site 2	5492	473	8.61253
	B05 : Site 2	5282	127	2.40439									B03 : Site 3	5852	367	6.27136
	B05 : Site 3	5268	91	1.72741									B03 : Site 4	4939	342	6.92448						IFUs/ml
	B05 : Site 4	4709	75	1.59269									B04 : Site 1	6406	458	7.14955						t=0hpi		t=39hpi		Fold growth
	B06 : Site 1	6279	141	2.24558									B04 : Site 2	5232	356	6.80428						No aTc	with aTc	No aTc	with aTc	No aTc	with aTc
	B06 : Site 2	5553	143	2.57518									B04 : Site 3	5784	350	6.05118						1 in 150	1 in 1050	1 in 150	1 in 1050
	B06 : Site 3	5196	132	2.54042									B04 : Site 4	4952	237	4.78595						1.8187e+07	2.65139e+06	2.96552e+06	4.14162e+08	0.113867	146.161
	B06 : Site 4	4548	112	2.46262									C03 : Site 1	6534	421	6.44322						2.97034e+07	2.48226e+06	4.36475e+07	4.36206e+08	1.67594	153.94
	C05 : Site 1	6125	196	3.2									C03 : Site 2	5478	407	7.42972						3.02405e+07	3.36716e+06	5.13882e+07	4.59551e+08	1.97316	162.179
	C05 : Site 2	5078	171	3.36747									C03 : Site 3	6148	450	7.31945					Average	2.60436e+07	2.83361e+06
	C05 : Site 3	5498	156	2.8374									C03 : Site 4	5007	375	7.48951
	C05 : Site 4	4604	116	2.51955									C04 : Site 1	6501	548	8.42947
	C06 : Site 1	6324	225	3.55787									C04 : Site 2	5291	591	11.1699
	C06 : Site 2	5221	168	3.21777									C04 : Site 3	5976	457	7.64726
	C06 : Site 3	5357	188	3.50943									C04 : Site 4	5123	480	9.36951
	C06 : Site 4	4704	161	3.42262
											no aTc	1in 5	D03 : Site 1	6422	848	13.2046	10.9119	87294.9	8.72949e+06	4.36475e+07
	D05 : Site 1	6067	252	4.15362	4.45551	35644.1	3.56441e+06	8.91102e+07	2.97034e+07				D03 : Site 2	5324	790	14.8385
	D05 : Site 2	5003	239	4.77713									D03 : Site 3	6108	808	13.2286
	D05 : Site 3	5470	160	2.92505									D03 : Site 4	5182	685	13.2188
	D05 : Site 4	4582	222	4.84505									D04 : Site 1	6530	649	9.93874
	D06 : Site 1	6081	268	4.40717									D04 : Site 2	5663	557	9.83578
	D06 : Site 2	5274	277	5.25218									D04 : Site 3	5985	553	9.23977
	D06 : Site 3	5337	249	4.66554									D04 : Site 4	5062	384	7.58593
	D06 : Site 4	4619	227	4.91448									E03 : Site 1	6399	592	9.25145
	E05 : Site 1	6044	189	3.12707									E03 : Site 2	5362	596	11.1153
	E05 : Site 2	5189	241	4.64444									E03 : Site 3	6022	491	8.15344
	E05 : Site 3	5651	189	3.34454									E03 : Site 4	5053	479	9.47952
	E05 : Site 4	4875	204	4.18462									E04 : Site 1	6551	648	9.89162
	E06 : Site 1	5932	284	4.78759									E04 : Site 2	5327	708	13.2908
	E06 : Site 2	5232	286	5.46636									E04 : Site 3	6057	593	9.79033
	E06 : Site 3	5555	290	5.22052									E04 : Site 4	5125	642	12.5268
	E06 : Site 4	4986	228	4.5728
											no aTc	1 in 5	F03 : Site 1	6604	909	13.7644	12.8471	102776	1.02776e+07	5.13882e+07
	F05 : Site 1	6046	230	3.80417	4.53608	36288.6	3.62886e+06	9.07216e+07	3.02405e+07				F03 : Site 2	5449	912	16.737
	F05 : Site 2	5180	258	4.98069									F03 : Site 3	6171	921	14.9246
	F05 : Site 3	5616	189	3.36538									F03 : Site 4	5442	984	18.0816
	F05 : Site 4	4956	223	4.4996									F04 : Site 1	6388	710	11.1146
	F06 : Site 1	5875	239	4.06809									F04 : Site 2	5331	632	11.8552
	F06 : Site 2	5416	239	4.41285									F04 : Site 3	6211	630	10.1433
	F06 : Site 3	5669	214	3.77492									F04 : Site 4	5408	578	10.6879
	F06 : Site 4	4819	188	3.90122									G03 : Site 1	6412	663	10.34
	G05 : Site 1	5866	326	5.55745									G03 : Site 2	5745	740	12.8808
	G05 : Site 2	5163	334	6.46911									G03 : Site 3	6101	702	11.5063
	G05 : Site 3	5438	281	5.16734									G03 : Site 4	5278	686	12.9973
	G05 : Site 4	4885	296	6.05937									G04 : Site 1	6519	736	11.2901
	G06 : Site 1	5731	223	3.89112									G04 : Site 2	5567	734	13.1848
	G06 : Site 2	5233	264	5.04491									G04 : Site 3	5930	695	11.7201
	G06 : Site 3	5583	170	3.04496									G04 : Site 4	5452	781	14.325
	G06 : Site 4	4932	198	4.0146
											with aTc	1 in 125	H07 : Site 1	6197	182	2.9369	4.14162	33133	3.3133e+06	4.14162e+08
TC	H01 : Site 1	5341	450	8.42539	9.94272	79541.7	7.95417e+06		2.65139e+06				H07 : Site 2	5847	243	4.15598
	H01 : Site 2	3599	344	9.55821									H07 : Site 3	5887	217	3.68609
	H01 : Site 3	5188	369	7.11257									H07 : Site 4	5369	244	4.54461
	H01 : Site 4	3432	309	9.0035									H08 : Site 1	5649	269	4.7619
	H02 : Site 1	5993	648	10.8126									H08 : Site 2	5754	266	4.62287
	H02 : Site 2	4783	698	14.5934									H08 : Site 3	5730	281	4.90401
	H02 : Site 3	5741	559	9.73698									H08 : Site 4	5054	276	5.46102
	H02 : Site 4	4526	592	13.08									I07 : Site 1	5904	180	3.04878
	I01 : Site 1	5718	323	5.64883									I07 : Site 2	5143	189	3.6749
	I01 : Site 2	3584	301	8.39844									I07 : Site 3	5480	161	2.93796
	I01 : Site 3	5665	303	5.34863									I07 : Site 4	5001	188	3.75925
	I01 : Site 4	4070	278	6.83047									I08 : Site 1	6040	265	4.38742
	I02 : Site 1	6007	724	12.0526									I08 : Site 2	5599	232	4.1436
	I02 : Site 2	4756	691	14.529									I08 : Site 3	5560	254	4.56835
	I02 : Site 3	5817	602	10.349									I08 : Site 4	5265	246	4.67236
	I02 : Site 4	4903	667	13.6039
											with aTc	1 in 125	J07 : Site 1	5948	240	4.03497	4.36206	34896.5	3.48965e+06	4.36206e+08
	J01 : Site 1	5675	343	6.04405	9.30849	74467.9	7.44679e+06		2.48226e+06				J07 : Site 2	5650	236	4.17699
	J01 : Site 2	3621	273	7.53935									J07 : Site 3	5498	245	4.45617
	J01 : Site 3	5633	315	5.59205									J07 : Site 4	5234	292	5.57891
	J01 : Site 4	4046	278	6.87098									J08 : Site 1	5904	235	3.98035
	J02 : Site 1	5598	698	12.4687									J08 : Site 2	5312	233	4.3863
	J02 : Site 2	4437	694	15.6412									J08 : Site 3	5485	228	4.15679
	J02 : Site 3	5875	695	11.8298									J08 : Site 4	5233	201	3.84101
	J02 : Site 4	4748	696	14.6588									K07 : Site 1	5830	204	3.49914
	K01 : Site 1	5505	385	6.99364									K07 : Site 2	5449	252	4.6247
	K01 : Site 2	3561	297	8.34035									K07 : Site 3	5396	251	4.65159
	K01 : Site 3	5633	353	6.26664									K07 : Site 4	5272	266	5.04552
	K01 : Site 4	3868	363	9.38469									K08 : Site 1	5866	221	3.76747
	K02 : Site 1	5805	520	8.9578									K08 : Site 2	5572	245	4.39698
	K02 : Site 2	4279	461	10.7735									K08 : Site 3	5446	234	4.29673
	K02 : Site 3	5494	434	7.89953									K08 : Site 4	5368	263	4.8994
	K02 : Site 4	4610	446	9.67462
											with aTc	1 in 125	L07 : Site 1	5733	220	3.83743	4.59551	36764.1	3.67641e+06	4.59551e+08
	L01 : Site 1	5459	603	11.046	12.6269	101015	1.01015e+07		3.36716e+06				L07 : Site 2	5622	231	4.10886
	L01 : Site 2	3461	540	15.6024									L07 : Site 3	5661	255	4.5045
	L01 : Site 3	5386	596	11.0657									L07 : Site 4	5333	272	5.10032
	L01 : Site 4	3785	601	15.8785									L08 : Site 1	5772	264	4.5738
	L02 : Site 1	5076	699	13.7707									L08 : Site 2	5722	305	5.3303
	L02 : Site 2	4289	686	15.9944									L08 : Site 3	5559	259	4.65911
	L02 : Site 3	5197	737	14.1813									L08 : Site 4	5178	303	5.85168
	L02 : Site 4	4468	721	16.137									M07 : Site 1	5707	205	3.59208
	M01 : Site 1	5307	268	5.04993									M07 : Site 2	5524	228	4.12744
	M01 : Site 2	3450	242	7.01449									M07 : Site 3	5566	264	4.74308
	M01 : Site 3	5542	370	6.67629									M07 : Site 4	5384	244	4.53195
	M01 : Site 4	4099	269	6.56258									M08 : Site 1	5761	257	4.46103
	M02 : Site 1	4820	696	14.4398									M08 : Site 2	5446	237	4.35182
	M02 : Site 2	3576	645	18.0369									M08 : Site 3	5434	248	4.56386
	M02 : Site 3	5377	740	13.7623									M08 : Site 4	5317	276	5.1909
	M02 : Site 4	4485	754	16.8116
Exp # 4			t= 0hpi										t=39hpi
Dil	site	cells	inclusion	% infection	Average	inclusions/well/10ul	x100 (in 1ml)	IFU/ml (* dil factor)	dil 1:3			Dil	site	cells	inclusion	% infection	Average	inclusions/well/10ul	x100 (in 1ml)	IFU/ml (* dil factor)
1 in 125	B07 : Site 1	5384	254	4.71768	4.549	36392	3.6392e+06	4.549e+08	1.51633e+08		no aTc	1 in 25	B05 : Site 1	5903	73	1.23666	1.65048	13203.8	1.32038e+06	3.30095e+07
	B07 : Site 2	5365	279	5.20037									B05 : Site 2	5801	58	0.999828
	B07 : Site 3	4442	167	3.75957									B05 : Site 3	3213	39	1.21382
	B07 : Site 4	4829	189	3.91385									B05 : Site 4	2881	44	1.52725
	B08 : Site 1	5085	261	5.13274									B06 : Site 1	5739	107	1.86444
	B08 : Site 2	5400	287	5.31481									B06 : Site 2	5837	100	1.71321
	B08 : Site 3	4543	193	4.24829									B06 : Site 3	2881	75	2.60326
	B08 : Site 4	4634	184	3.97065									B06 : Site 4	2648	60	2.26586
	C07 : Site 1	5010	230	4.59082									C05 : Site 1	5664	87	1.53602
	C07 : Site 2	5467	303	5.54234									C05 : Site 2	5899	105	1.77996
	C07 : Site 3	4511	205	4.54445									C05 : Site 3	3351	56	1.67114
	C07 : Site 4	4831	220	4.55392									C05 : Site 4	3236	71	2.19407
	C08 : Site 1	4990	233	4.66934									C06 : Site 1	5816	79	1.35832								t=0hpi		t=39hpi
	C08 : Site 2	5391	268	4.97125									C06 : Site 2	5890	95	1.6129								No aTc	with aTc	No aTc	with aTc	Fold growth
	C08 : Site 3	4446	151	3.39631									C06 : Site 3	3164	35	1.10619								1 in 150	1 in 1050	1 in 150	1 in 1050	No aTc	with aTc
	C08 : Site 4	4815	205	4.25753									C06 : Site 4	3131	54	1.72469								1.51633e+08	2.19711e+07	3.30095e+07	1.9899e+09	0.185539	89.5329
																								1.69321e+08	2.14957e+07	3.75522e+07	2.22341e+09	0.211072	100.04
1 in 125	D07 : Site 1	4785	262	5.47544	5.07962	40637	4.0637e+06	5.07962e+08	1.69321e+08		no aTc	1 in 25	D05 : Site 1	5667	84	1.48227	1.87761	15020.9	1.50209e+06	3.75522e+07				2.12781e+08	2.32092e+07	3.36375e+07	1.95683e+09	0.189068	88.045
	D07 : Site 2	5104	274	5.36834									D05 : Site 2	5789	108	1.86561							Average	1.77912e+08	2.22253e+07
	D07 : Site 3	4692	210	4.4757									D05 : Site 3	3474	60	1.72712
	D07 : Site 4	4920	227	4.61382									D05 : Site 4	3357	87	2.5916
	D08 : Site 1	4969	247	4.97082									D06 : Site 1	5697	83	1.45691
	D08 : Site 2	5402	299	5.53499									D06 : Site 2	6155	106	1.72218
	D08 : Site 3	4624	206	4.45502									D06 : Site 3	3191	45	1.41022
	D08 : Site 4	4785	226	4.72309									D06 : Site 4	3505	65	1.85449
	E07 : Site 1	4654	261	5.60808									E05 : Site 1	5598	84	1.50054
	E07 : Site 2	5045	332	6.58077									E05 : Site 2	5765	129	2.23764
	E07 : Site 3	4533	248	5.47099									E05 : Site 3	4064	80	1.9685
	E07 : Site 4	4668	250	5.35561									E05 : Site 4	3764	76	2.01913
	E08 : Site 1	4395	229	5.21047									E06 : Site 1	5519	126	2.28302
	E08 : Site 2	4884	245	5.01638									E06 : Site 2	5907	113	1.91298
	E08 : Site 3	4175	163	3.90419									E06 : Site 3	3708	77	2.07659
	E08 : Site 4	4523	204	4.51028									E06 : Site 4	3880	75	1.93299
1 in 125	F07 : Site 1	4446	268	6.02789	6.38344	51067.6	5.10676e+06	6.38344e+08	2.12781e+08		no aTc	1 in 25	F05 : Site 1	5557	91	1.63757	1.68187	13455	1.3455e+06	3.36375e+07
	F07 : Site 2	4663	351	7.52734									F05 : Site 2	6164	164	2.66061
	F07 : Site 3	4344	243	5.59392									F05 : Site 3	3862	69	1.78664
	F07 : Site 4	4718	326	6.90971									F05 : Site 4	3743	74	1.97702
	F08 : Site 1	4389	327	7.45044									F06 : Site 1	5693	83	1.45793
	F08 : Site 2	4855	314	6.46756									F06 : Site 2	6043	70	1.15837
	F08 : Site 3	4361	261	5.98487									F06 : Site 3	3695	59	1.59675
	F08 : Site 4	4576	282	6.16259									F06 : Site 4	3624	46	1.26932
	G07 : Site 1	4622	361	7.81047									G05 : Site 1	5598	118	2.1079
	G07 : Site 2	4944	359	7.26133									G05 : Site 2	6159	140	2.2731
	G07 : Site 3	4512	285	6.31649									G05 : Site 3	3868	68	1.75801
	G07 : Site 4	5048	318	6.29952									G05 : Site 4	4139	93	2.24692
	G08 : Site 1	4766	267	5.60218									G06 : Site 1	5836	69	1.18232
	G08 : Site 2	5310	311	5.85687									G06 : Site 2	6043	61	1.00943
	G08 : Site 3	4576	241	5.26661									G06 : Site 3	3885	62	1.59588
	G08 : Site 4	5056	283	5.59731									G06 : Site 4	4110	49	1.19221
											with aTc	1 in 625	H09 : Site 1	5733	232	4.04675	3.9798	31838.4	3.18384e+06	1.9899e+09
1 in 25	H05 : Site 1	4539	116	2.55563	3.29566	26365.3	2.63653e+06	6.59132e+07	2.19711e+07				H09 : Site 2	6346	194	3.05704
	H05 : Site 2	4709	153	3.2491									H09 : Site 3	4122	158	3.83309
	H05 : Site 3	4419	117	2.64766									H09 : Site 4	4301	152	3.53406
	H05 : Site 4	4864	144	2.96053									H10 : Site 1	5773	206	3.56834
	H06 : Site 1	4496	129	2.86922									H10 : Site 2	6260	185	2.95527
	H06 : Site 2	4975	152	3.05528									H10 : Site 3	4044	128	3.16518
	H06 : Site 3	4558	155	3.40061									H10 : Site 4	4180	118	2.82297
	H06 : Site 4	4847	182	3.7549									I09 : Site 1	5817	234	4.02269
	I05 : Site 1	4525	124	2.74033									I09 : Site 2	6119	229	3.74244
	I05 : Site 2	4758	148	3.11055									I09 : Site 3	4082	136	3.3317
	I05 : Site 3	4252	134	3.15146									I09 : Site 4	4259	136	3.19324
	I05 : Site 4	4468	154	3.44673									I10 : Site 1	5661	360	6.3593
	I06 : Site 1	4571	166	3.63159									I10 : Site 2	6081	290	4.76895
	I06 : Site 2	5112	195	3.81455									I10 : Site 3	4333	257	5.93123
	I06 : Site 3	4288	184	4.29104									I10 : Site 4	4528	242	5.34452
	I06 : Site 4	5060	205	4.05138
											with aTc	1 in 625	J09 : Site 1	5653	226	3.99788	4.44682	35574.6	3.55746e+06	2.22341e+09
1 in 25	J05 : Site 1	4549	109	2.39613	3.22436	25794.9	2.57949e+06	6.44872e+07	2.14957e+07				J09 : Site 2	6053	207	3.41979
	J05 : Site 2	4721	162	3.43148									J09 : Site 3	4268	165	3.86598
	J05 : Site 3	4420	141	3.19005									J09 : Site 4	4482	155	3.45828
	J05 : Site 4	4809	147	3.05677									J10 : Site 1	5437	234	4.30384
	J06 : Site 1	4326	148	3.42117									J10 : Site 2	6236	275	4.40988
	J06 : Site 2	5122	148	2.8895									J10 : Site 3	4076	158	3.87635
	J06 : Site 3	4143	147	3.54815									J10 : Site 4	4246	196	4.61611
	J06 : Site 4	5128	186	3.62715									K09 : Site 1	5391	259	4.8043
	K05 : Site 1	4463	141	3.15931									K09 : Site 2	6251	274	4.3833
	K05 : Site 2	5033	181	3.59626									K09 : Site 3	4225	226	5.34911
	K05 : Site 3	3652	188	5.14786									K09 : Site 4	4666	237	5.0793
	K05 : Site 4	5038	188	3.73164									K10 : Site 1	5638	272	4.82441
	K06 : Site 1	4142	85	2.05215									K10 : Site 2	6084	268	4.405
	K06 : Site 2	4736	101	2.1326									K10 : Site 3	4246	223	5.252
	K06 : Site 3	4271	119	2.78623									K10 : Site 4	4487	229	5.10363
	K06 : Site 4	4966	170	3.42328
											with aTc	1 in 625	L09 : Site 1	5314	256	4.81746	3.91366	31309.3	3.13093e+06	1.95683e+09
1 in 25	L05 : Site 1	4381	128	2.92171	3.48138	27851	2.7851e+06	6.96276e+07	2.32092e+07				L09 : Site 2	6283	293	4.66338
	L05 : Site 2	4787	156	3.25883									L09 : Site 3	4332	208	4.80148
	L05 : Site 3	4417	132	2.98845									L09 : Site 4	4724	274	5.80017
	L05 : Site 4	4972	173	3.47949									L10 : Site 1	5396	175	3.24314
	L06 : Site 1	4499	165	3.66748									L10 : Site 2	5960	208	3.48993
	L06 : Site 2	4966	160	3.22191									L10 : Site 3	4367	207	4.7401
	L06 : Site 3	4177	150	3.59109									L10 : Site 4	4571	179	3.91599
	L06 : Site 4	4865	192	3.94656									M09 : Site 2	5947	168	2.82495
	M05 : Site 1	4244	137	3.22809									M09 : Site 3	4611	206	4.46758
	M05 : Site 2	4841	158	3.26379									M09 : Site 4	4963	174	3.50594
	M05 : Site 3	4410	138	3.12925									M10 : Site 1	5242	163	3.1095
	M05 : Site 4	4867	166	3.41073									M10 : Site 2	6180	149	2.411
	M06 : Site 1	4462	186	4.16853									M10 : Site 3	4785	151	3.15569
	M06 : Site 2	4694	169	3.60034									M10 : Site 4	5135	193	3.75852
	M06 : Site 3	4320	160	3.7037
	M06 : Site 4	4585	189	4.12214
