# Supplementary material for: The inclusion membrane protein IncS is critical for initiation of the Chlamydia intracellular developmental cycle
Source: PLoS Pathog. 2022 Sep 9;18(9):e1010818. doi: 10.1371/journal.ppat.1010818 (PMC9491573; doi:10.1371/journal.ppat.1010818)
Supplement: S4 Data set — (XLSX) [file ppat.1010818.s009.xlsx]

## Sheet: Sheet1
IFUS/swabs
	Cm mCh WT										Cm mCh TC0424::aadA pTet IncS + aTc										Cm mCh TC0424::aadA pTet IncS -aTc
Input	500000	500000	500000	500000	500000	500000	500000	500000	500000	500000	500000	500000	500000	500000	500000	500000	500000	500000	500000	500000	500000	500000	500000	500000	500000	500000	500000	500000	500000	500000
3	20500	38900	197000	40000	121000	972000	311000	739000		1940000	390	450	1410	270	570	1620	900	900	540	1260	1	1	1	1	1	1	1	1	1	1
5	84200	233000	207000	978000	337000	1590000	622000	1130000		661000	1050	1110	510	900	480	4860	720	1260	1980	3960	1	1	1	1	1	1	1	1	1	1
7	311000	661000	77800	428000	272000	389000	194000	311000		272000	30	2280	360	300	240	360	150	660	570	810	1	1	1	1	1	1	1	1	1	1
9	21600	83200	7560	21600	5400	25900	25900	32400		71300	1	240	90	120	60	30	60	180	330	210	1	1	1	1	1	1	1	1	1	1
11	38900	123000	32400	25900	84200	25900	6480	84200		71300	1	60	1	30	1	1	1	60	480	30	1	1	1	1	1	1	1	1	1	1
13	19400	37800	43200	2160	28100	19400	9720	131000		25900	1	1	1	1	1	1	30	90	720	300	1	1	1	1	1	1	1	1	1	1
15	9720	28100	87500	1080	33500	64800	25900	149000		214000	1	1	1	60	1	60	30	1	5220	30	1	1	1	1	1	1	1	1	1	1
21	176000	4320	9720	1	114000	15	7560	4320		17300	1	30	1	1	1	1	360	1	540	1	1	1	1	1	1	1	1	1	1	1
28	4680	1	1	1	1980	1	1860	1620		12200	1	90	1	1	1	60	1	1	210	8280	1	1	1	1	1	1	1	1	1	1
35	1	1	1	1	8460	1	1	1		5400	1	210	1	1	1	1	1	1	1	150	1	1	1	1	1	1	1	1	1	1
42	1	1	1	1	1620	1	1	1		1	1	1	1	1	1	1	1	1	1	1	1	1	1	1	1	1	1	1	1	1
49	1	1	1	1	1	1	1	1		60	1	1	1	1	1	1	1	1	1	1	1	1	1	1	1	1	1	1	1	1
56	1	1	1	1	60	1	1	1		1	1	1	1	1	1	1	1	1	1	1	1	1	1	1	1	1	1	1	1	1
63	1	1	1	1	1	1	1	1			1	1	1	1	1	1	1	1	1	1	1	1	1	1	1	1	1	1	1	1
Transform log
	Cm mCh WT										Cm mCh TC0424::aadA pTet IncS + aTc										Cm mCh TC0424::aadA pTet IncS -aTc
Input	5.69897	5.69897	5.69897	5.69897	5.69897	5.69897	5.69897	5.69897	5.69897	5.69897	5.69897	5.69897	5.69897	5.69897	5.69897	5.69897	5.69897	5.69897	5.69897	5.69897	5.69897	5.69897	5.69897	5.69897	5.69897	5.69897	5.69897	5.69897	5.69897	5.69897
3	4.31175	4.58995	5.29447	4.60206	5.08279	5.98767	5.49276	5.86864		6.2878	2.59106	2.65321	3.14922	2.43136	2.75588	3.20952	2.95424	2.95424	2.73239	3.10037	0	0	0	0	0	0	0	0	0	0
5	4.92531	5.36736	5.31597	5.99034	5.52763	6.2014	5.79379	6.05308		5.8202	3.02119	3.04532	2.70757	2.95424	2.68124	3.68664	2.85733	3.10037	3.29666	3.59769	0	0	0	0	0	0	0	0	0	0
7	5.49276	5.8202	4.89098	5.63144	5.43457	5.58995	5.2878	5.49276		5.43457	1.47712	3.35793	2.5563	2.47712	2.38021	2.5563	2.17609	2.81954	2.75588	2.90849	0	0	0	0	0	0	0	0	0	0
9	4.33445	4.92012	3.87852	4.33445	3.73239	4.4133	4.4133	4.51054		4.85309	0	2.38021	1.95424	2.07918	1.77815	1.47712	1.77815	2.25527	2.51851	2.32222	0	0	0	0	0	0	0	0	0	0
11	4.58995	5.0899	4.51054	4.4133	4.92531	4.4133	3.81157	4.92531		4.85309	0	1.77815	0	1.47712	0	0	0	1.77815	2.68124	1.47712	0	0	0	0	0	0	0	0	0	0
13	4.2878	4.57749	4.63548	3.33445	4.44871	4.2878	3.98767	5.11727		4.4133	0	0	0	0	0	0	1.47712	1.95424	2.85733	2.47712	0	0	0	0	0	0	0	0	0	0
15	3.98767	4.44871	4.94201	3.03342	4.52505	4.81158	4.4133	5.17319		5.33041	0	0	0	1.77815	0	1.77815	1.47712	0	3.71767	1.47712	0	0	0	0	0	0	0	0	0	0
21	5.24551	3.63548	3.98767	0	5.05691	1.17609	3.87852	3.63548		4.23805	0	1.47712	0	0	0	0	2.5563	0	2.73239	0	0	0	0	0	0	0	0	0	0	0
28	3.67025	0	0	0	3.29666	0	3.26951	3.20952		4.08636	0	1.95424	0	0	0	1.77815	0	0	2.32222	3.91803	0	0	0	0	0	0	0	0	0	0
35	0	0	0	0	3.92737	0	0	0		3.73239	0	2.32222	0	0	0	0	0	0	0	2.17609	0	0	0	0	0	0	0	0	0	0
42	0	0	0	0	3.20952	0	0	0		0	0	0	0	0	0	0	0	0	0	0	0	0	0	0	0	0	0	0	0	0
49	0	0	0	0	0	0	0	0		1.77815	0	0	0	0	0	0	0	0	0	0	0	0	0	0	0	0	0	0	0	0
56	0	0	0	0	1.77815	0	0	0		0	0	0	0	0	0	0	0	0	0	0	0	0	0	0	0	0	0	0	0	0
63	0	0	0	0	0	0	0	0			0	0	0	0	0	0	0	0	0	0	0	0	0	0	0	0	0	0	0	0
